# Supplementary material for: Transcript Complexity and New Insights of Restorer Line in CMS-D8 Cotton Through Full-Length Transcriptomic Analysis
Source: Front Plant Sci. 2022 Jun 21;13:930131. doi: 10.3389/fpls.2022.930131 (PMC9253813; doi:10.3389/fpls.2022.930131)
Supplement: Supplementary file 2 [file Table_1.XLSX]

## Sheet: Table S1
Table S1 Summary of polymerase reads from the PacBio Sequel platform
Sample	Library	Total bases(Gbp)	olymerase Reads of Reads			Mean Length(bp)	Read N50(bp)
CMS_D8	Mix	25.59		337937	75716		162286

## Sheet: Table S2
Table S2 Summary of subreads from the PacBio Sequel platform
Sample	Library	Total bases (Gbp)	Subreads of Reads	Mean Length(bp)
CMS_D8	Mix	24.53	14877534	1649

## Sheet: Table S3 
Table S3 Summary of CCSs from the PacBio Sequel platform
Sample	Library	Total Bases(bp)	CCS of Reads	Mean Read Length(bp)	Mean Read Score	CCS of Passes
CMS_D8	Mix	571021845	295042	1935	0.9896	46

## Sheet: Table S4
Table S4 Summary of of reads of Insert from the PacBio Sequel platform
Sample	Library	# of CCS	# of FLNC	Mean FLNC Length(bp)
R line	Mix	295042	228106	1728

## Sheet: Table S5 
Table S5 Global PID statistics before and after sequencing error correction
feature	# of flnc	mean entire pid of precorr(%)	mean entire pid of postcorr(%)
only precorr mapped	6	37.62	-
only postcorr mapped	70	-	57.35
pre pid>post pid	9042	98.48	96.97
pre pid=post pid	132095	99.36	99.36
pre pid<post pid	86794	97.24	98.93
Total	228007	98.49	99.09

## Sheet: Table S6
Table S6 Classification of loci and isoforms mapped to the reference genome
Categories	# of loci	# of isoform
annotated gene annotated + novel isoform	25232	35627
annotated gene novel isoform	12815	17617
novel gene novel isoform	2597	3174
Total	27829	38801

## Sheet: Table S7
Table S7 Functional annotation of all novel isoforms by the PacBio Sequel platform
Isoform_id	NR_protein_accession	NR_defination	GO(biological_process)	GO(cellular_component)	GO(molecular_function)	KO_ID|KO_name|Hyperlink	Pathway_ID(KEGG_pathway)	KOG_ID(Abbreviation)(KOG_Description)	Swiss-Prot_ID	Swiss-Prot_Annotation
Ghir_A01.1.1	XP_007028210.2	PREDICTED: 14 kDa zinc-binding protein [Theobroma cacao]	*	*	GO:0003824(catalytic activity)	K02503|HINT1, hinT, hit|http://www.genome.jp/dbget-bin/www_bget?ko:K02503	*	KOG3275(T)(Zinc-binding protein of the histidine triad (HIT) family)	sp|P42856|ZB14_MAIZE	sp|P42856|ZB14_MAIZE 14 kDa zinc-binding protein OS=Zea mays GN=ZBP14 PE=1 SV=1
Ghir_A01.104.1	KHG17631.1	proline--trna ligase [Gossypium arboreum]	*	*	*	*	*	*	*	*
Ghir_A01.104.2	KJB11876.1	hypothetical protein B456_002G076200 [Gossypium raimondii]	*	*	*	*	*	*	*	*
Ghir_A01.109.1	KHG24823.1	hypothetical protein F383_07848 [Gossypium arboreum]	*	*	*	*	*	*	*	*
Ghir_A01.111.1	XP_017631219.1	PREDICTED: uncharacterized protein LOC108473909 [Gossypium arboreum]	*	*	*	*	*	*	sp|P93295|M310_ARATH	sp|P93295|M310_ARATH Uncharacterized mitochondrial protein AtMg00310 OS=Arabidopsis thaliana GN=AtMg00310 PE=4 SV=1
Ghir_A01.111.2	XP_016701885.1	PREDICTED: uncharacterized protein LOC107917008 [Gossypium hirsutum]	*	*	*	*	*	*	*	*
Ghir_A01.112.1	XP_016676194.1	PREDICTED: uncharacterized protein LOC107895421 [Gossypium hirsutum]	*	*	*	*	*	*	*	*
Ghir_A01.116.1	*	*	*	*	*	*	*	*	*	*
Ghir_A01.12.1	KJB26695.1	hypothetical protein B456_004G254900 [Gossypium raimondii]	GO:0006468(protein phosphorylation)	*	GO:0004672(protein kinase activity);GO:0004674(protein serine/threonine kinase activity);GO:0005524(ATP binding);GO:0000166(nucleotide binding)	K18670|YAK1|http://www.genome.jp/dbget-bin/www_bget?ko:K18670	*	KOG0667(R)(Dual-specificity tyrosine-phosphorylation regulated kinase)	sp|P14680|YAK1_YEAST	sp|P14680|YAK1_YEAST Dual specificity protein kinase YAK1 OS=Saccharomyces cerevisiae (strain ATCC 204508 / S288c) GN=YAK1 PE=1 SV=1
Ghir_A01.120.1	*	*	*	*	*	*	*	*	*	*
Ghir_A01.120.2	*	*	*	*	*	*	*	*	*	*
Ghir_A01.136.1	XP_017617862.1	PREDICTED: uncharacterized protein LOC108462426 [Gossypium arboreum]	*	*	*	*	*	*	*	*
Ghir_A01.139.1	XP_012461590.1	PREDICTED: uncharacterized protein LOC105781614 [Gossypium raimondii]	*	*	*	*	*	*	*	*
Ghir_A01.140.1	XP_012461974.1	PREDICTED: transmembrane emp24 domain-containing protein p24beta2-like [Gossypium raimondii]	GO:0006810(transport)	GO:0016021(integral component of membrane);GO:0016020(membrane)	*	K20347|TMED2, EMP24|http://www.genome.jp/dbget-bin/www_bget?ko:K20347	*	*	sp|Q9S7M9|P24B2_ARATH	sp|Q9S7M9|P24B2_ARATH Transmembrane emp24 domain-containing protein p24beta2 OS=Arabidopsis thaliana GN=At3g07680 PE=1 SV=1
Ghir_A01.150.1	KHG12662.1	hypothetical protein F383_04904 [Gossypium arboreum]	*	*	*	*	*	*	*	*
Ghir_A01.151.1	*	*	*	*	*	*	*	*	*	*
Ghir_A01.158.1	XP_017622073.1	PREDICTED: uncharacterized protein LOC108466244 [Gossypium arboreum]	*	*	*	*	*	*	*	*
Ghir_A01.174.1	*	*	*	*	*	*	*	*	*	*
Ghir_A01.174.2	*	*	*	*	*	*	*	*	*	*
Ghir_A01.178.1	XP_016701663.1	PREDICTED: uncharacterized protein LOC107916802 [Gossypium hirsutum]	*	*	*	*	*	*	*	*
Ghir_A01.179.1	*	*	*	*	*	*	*	*	*	*
Ghir_A01.191.1	*	*	*	*	*	*	*	*	*	*
Ghir_A01.191.2	KHG07142.1	hypothetical protein F383_33188 [Gossypium arboreum]	*	*	*	*	*	*	*	*
Ghir_A01.203.1	KHG05525.1	putative translation initiation factor IF-2 [Gossypium arboreum]	*	*	*	*	*	*	*	*
Ghir_A01.205.1	*	*	*	*	*	*	*	*	*	*
Ghir_A01.206.1	XP_012474246.1	PREDICTED: uncharacterized protein LOC105790973 [Gossypium raimondii]	*	*	*	*	*	*	*	*
Ghir_A01.224.1	XP_017649165.1	PREDICTED: chaperonin 60 subunit beta 2, chloroplastic [Gossypium arboreum]	GO:0042026(protein refolding);GO:0006457(protein folding)	GO:0005737(cytoplasm)	GO:0005524(ATP binding)	K04077|groEL, HSPD1|http://www.genome.jp/dbget-bin/www_bget?ko:K04077	ko03018(RNA degradation)	*	*	*
Ghir_A01.227.1	EOY08968.1	Uncharacterized protein TCM_024268 [Theobroma cacao]	*	*	*	*	*	*	*	*
Ghir_A01.228.1	XP_016675164.1	PREDICTED: uncharacterized protein LOC107894400 [Gossypium hirsutum]	*	*	*	*	*	*	sp|P0C2F6|RNHX1_ARATH	sp|P0C2F6|RNHX1_ARATH Putative ribonuclease H protein At1g65750 OS=Arabidopsis thaliana GN=At1g65750 PE=3 SV=1
Ghir_A01.233.1	*	*	*	*	*	*	*	*	*	*
Ghir_A01.234.1	*	*	*	*	*	*	*	*	*	*
Ghir_A01.240.1	KJB77165.1	hypothetical protein B456_012G123800 [Gossypium raimondii]	GO:0006754(ATP biosynthetic process);GO:0015986(ATP synthesis coupled proton transport);GO:0015991(ATP hydrolysis coupled proton transport);GO:0046034(ATP metabolic process);GO:0015992(proton transport)	GO:0045261(proton-transporting ATP synthase complex, catalytic core F(1));GO:0033178(proton-transporting two-sector ATPase complex, catalytic domain);GO:0000275(mitochondrial proton-transporting ATP synthase complex, catalytic core F(1))	GO:0005524(ATP binding);GO:0046933(proton-transporting ATP synthase activity, rotational mechanism);GO:0000166(nucleotide binding);GO:0016887(ATPase activity);GO:0016820(hydrolase activity, acting on acid anhydrides, catalyzing transmembrane movement of substances)	K02133|ATPeF1B, ATP5B, ATP2|http://www.genome.jp/dbget-bin/www_bget?ko:K02133	ko00190(Oxidative phosphorylation)	KOG1350(C)(F0F1-type ATP synthase, beta subunit)	sp|Q01859|ATPBM_ORYSJ	sp|Q01859|ATPBM_ORYSJ ATP synthase subunit beta, mitochondrial OS=Oryza sativa subsp. japonica GN=ATPB PE=1 SV=2
Ghir_A01.240.10	KJB77162.1	hypothetical protein B456_012G123800 [Gossypium raimondii]	GO:0006754(ATP biosynthetic process);GO:0015986(ATP synthesis coupled proton transport);GO:0015991(ATP hydrolysis coupled proton transport);GO:0046034(ATP metabolic process);GO:0015992(proton transport)	GO:0045261(proton-transporting ATP synthase complex, catalytic core F(1));GO:0033178(proton-transporting two-sector ATPase complex, catalytic domain);GO:0000275(mitochondrial proton-transporting ATP synthase complex, catalytic core F(1))	GO:0005524(ATP binding);GO:0046933(proton-transporting ATP synthase activity, rotational mechanism);GO:0000166(nucleotide binding);GO:0016887(ATPase activity);GO:0016820(hydrolase activity, acting on acid anhydrides, catalyzing transmembrane movement of substances)	K02133|ATPeF1B, ATP5B, ATP2|http://www.genome.jp/dbget-bin/www_bget?ko:K02133	ko00190(Oxidative phosphorylation)	KOG1350(C)(F0F1-type ATP synthase, beta subunit)	*	*
Ghir_A01.240.11	KJB77166.1	hypothetical protein B456_012G123800 [Gossypium raimondii]	GO:0006754(ATP biosynthetic process);GO:0015986(ATP synthesis coupled proton transport);GO:0015991(ATP hydrolysis coupled proton transport);GO:0046034(ATP metabolic process);GO:0015992(proton transport)	GO:0033178(proton-transporting two-sector ATPase complex, catalytic domain);GO:0045261(proton-transporting ATP synthase complex, catalytic core F(1));GO:0000275(mitochondrial proton-transporting ATP synthase complex, catalytic core F(1))	GO:0016820(hydrolase activity, acting on acid anhydrides, catalyzing transmembrane movement of substances);GO:0005524(ATP binding);GO:0046933(proton-transporting ATP synthase activity, rotational mechanism);GO:0000166(nucleotide binding);GO:0016887(ATPase activity)	K02133|ATPeF1B, ATP5B, ATP2|http://www.genome.jp/dbget-bin/www_bget?ko:K02133	ko00190(Oxidative phosphorylation)	KOG1350(C)(F0F1-type ATP synthase, beta subunit)	*	*
Ghir_A01.240.12	KJB77165.1	hypothetical protein B456_012G123800 [Gossypium raimondii]	GO:0006754(ATP biosynthetic process);GO:0015986(ATP synthesis coupled proton transport);GO:0015991(ATP hydrolysis coupled proton transport);GO:0046034(ATP metabolic process);GO:0015992(proton transport)	GO:0033178(proton-transporting two-sector ATPase complex, catalytic domain);GO:0045261(proton-transporting ATP synthase complex, catalytic core F(1));GO:0000275(mitochondrial proton-transporting ATP synthase complex, catalytic core F(1))	GO:0016820(hydrolase activity, acting on acid anhydrides, catalyzing transmembrane movement of substances);GO:0005524(ATP binding);GO:0046933(proton-transporting ATP synthase activity, rotational mechanism);GO:0000166(nucleotide binding);GO:0016887(ATPase activity)	K02133|ATPeF1B, ATP5B, ATP2|http://www.genome.jp/dbget-bin/www_bget?ko:K02133	ko00190(Oxidative phosphorylation)	KOG1350(C)(F0F1-type ATP synthase, beta subunit)	*	*
Ghir_A01.240.2	KJB14784.1	hypothetical protein B456_002G142400 [Gossypium raimondii]	GO:0007165(signal transduction)	*	GO:0005096(GTPase activator activity)	K02133|ATPeF1B, ATP5B, ATP2|http://www.genome.jp/dbget-bin/www_bget?ko:K02133	ko00190(Oxidative phosphorylation)	KOG1350(C)(F0F1-type ATP synthase, beta subunit)	sp|P17614|ATPBM_NICPL	sp|P17614|ATPBM_NICPL ATP synthase subunit beta, mitochondrial OS=Nicotiana plumbaginifolia GN=ATPB PE=1 SV=1
Ghir_A01.240.3	XP_012466772.1	PREDICTED: rho GTPase-activating protein REN1-like isoform X9 [Gossypium raimondii]	GO:0007165(signal transduction)	*	GO:0005096(GTPase activator activity)	K02133|ATPeF1B, ATP5B, ATP2|http://www.genome.jp/dbget-bin/www_bget?ko:K02133	ko00190(Oxidative phosphorylation)	KOG1350(C)(F0F1-type ATP synthase, beta subunit)	*	*
Ghir_A01.240.4	KHG05069.1	ATP synthase subunit beta, mitochondrial [Gossypium arboreum]	GO:0006754(ATP biosynthetic process);GO:0015986(ATP synthesis coupled proton transport);GO:0015991(ATP hydrolysis coupled proton transport);GO:0046034(ATP metabolic process);GO:0015992(proton transport)	GO:0045261(proton-transporting ATP synthase complex, catalytic core F(1));GO:0033178(proton-transporting two-sector ATPase complex, catalytic domain);GO:0000275(mitochondrial proton-transporting ATP synthase complex, catalytic core F(1))	GO:0005524(ATP binding);GO:0046933(proton-transporting ATP synthase activity, rotational mechanism);GO:0000166(nucleotide binding);GO:0016887(ATPase activity);GO:0016820(hydrolase activity, acting on acid anhydrides, catalyzing transmembrane movement of substances)	K02133|ATPeF1B, ATP5B, ATP2|http://www.genome.jp/dbget-bin/www_bget?ko:K02133	ko00190(Oxidative phosphorylation)	KOG1350(C)(F0F1-type ATP synthase, beta subunit)	sp|C3M9S1|ATPB_SINFN	sp|C3M9S1|ATPB_SINFN ATP synthase subunit beta OS=Sinorhizobium fredii (strain NBRC 101917 / NGR234) GN=atpD PE=3 SV=1
Ghir_A01.240.5	KJB14784.1	hypothetical protein B456_002G142400 [Gossypium raimondii]	GO:0007165(signal transduction)	*	GO:0005096(GTPase activator activity)	K02133|ATPeF1B, ATP5B, ATP2|http://www.genome.jp/dbget-bin/www_bget?ko:K02133	ko00190(Oxidative phosphorylation)	KOG1350(C)(F0F1-type ATP synthase, beta subunit)	*	*
Ghir_A01.240.6	XP_012466772.1	PREDICTED: rho GTPase-activating protein REN1-like isoform X9 [Gossypium raimondii]	GO:0007165(signal transduction)	*	GO:0005096(GTPase activator activity)	K02133|ATPeF1B, ATP5B, ATP2|http://www.genome.jp/dbget-bin/www_bget?ko:K02133	ko00190(Oxidative phosphorylation)	KOG1350(C)(F0F1-type ATP synthase, beta subunit)	*	*
Ghir_A01.240.7	XP_012466773.1	PREDICTED: rho GTPase-activating protein REN1-like isoform X10 [Gossypium raimondii]	GO:0007165(signal transduction)	*	GO:0005096(GTPase activator activity)	K02133|ATPeF1B, ATP5B, ATP2|http://www.genome.jp/dbget-bin/www_bget?ko:K02133	ko00190(Oxidative phosphorylation)	KOG1350(C)(F0F1-type ATP synthase, beta subunit)	*	*
Ghir_A01.240.8	XP_012458509.1	PREDICTED: ATP synthase subunit beta, mitochondrial-like [Gossypium raimondii]	GO:0006754(ATP biosynthetic process);GO:0015986(ATP synthesis coupled proton transport);GO:0015991(ATP hydrolysis coupled proton transport);GO:0046034(ATP metabolic process);GO:0015992(proton transport)	GO:0033178(proton-transporting two-sector ATPase complex, catalytic domain);GO:0045261(proton-transporting ATP synthase complex, catalytic core F(1));GO:0000275(mitochondrial proton-transporting ATP synthase complex, catalytic core F(1))	GO:0016820(hydrolase activity, acting on acid anhydrides, catalyzing transmembrane movement of substances);GO:0005524(ATP binding);GO:0046933(proton-transporting ATP synthase activity, rotational mechanism);GO:0000166(nucleotide binding);GO:0016887(ATPase activity)	K02133|ATPeF1B, ATP5B, ATP2|http://www.genome.jp/dbget-bin/www_bget?ko:K02133	ko00190(Oxidative phosphorylation)	KOG1350(C)(F0F1-type ATP synthase, beta subunit)	*	*
Ghir_A01.240.9	KJB14784.1	hypothetical protein B456_002G142400 [Gossypium raimondii]	GO:0007165(signal transduction)	*	GO:0005096(GTPase activator activity)	K02133|ATPeF1B, ATP5B, ATP2|http://www.genome.jp/dbget-bin/www_bget?ko:K02133	ko00190(Oxidative phosphorylation)	KOG1350(C)(F0F1-type ATP synthase, beta subunit)	*	*
Ghir_A01.247.1	XP_016743992.1	PREDICTED: cytochrome c oxidase assembly protein COX11, mitochondrial-like [Gossypium hirsutum]	*	GO:0016021(integral component of membrane);GO:0016020(membrane)	GO:0005507(copper ion binding)	K02258|COX11|http://www.genome.jp/dbget-bin/www_bget?ko:K02258	ko00190(Oxidative phosphorylation)	KOG2540(O)(Cytochrome oxidase assembly factor COX11)	sp|Q8GWR0|COX11_ARATH	sp|Q8GWR0|COX11_ARATH Cytochrome c oxidase assembly protein COX11, mitochondrial OS=Arabidopsis thaliana GN=COX11 PE=2 SV=1
Ghir_A01.251.1	XP_016688351.1	PREDICTED: ribulose bisphosphate carboxylase/oxygenase activase, chloroplastic-like isoform X2 [Gossypium hirsutum]	*	*	*	*	*	*	sp|Q9ZT00|RCA_MAIZE	sp|Q9ZT00|RCA_MAIZE Ribulose bisphosphate carboxylase/oxygenase activase, chloroplastic OS=Zea mays GN=RCA1 PE=2 SV=3
Ghir_A01.259.1	KJB18425.1	hypothetical protein B456_003G052300 [Gossypium raimondii]	GO:0000245(spliceosomal complex assembly);GO:0007067(mitotic cell cycle)	GO:0005634(nucleus);GO:0005681(spliceosomal complex);GO:0005682(U5 snRNP);GO:0005737(cytoplasm);GO:0046540(U4/U6 x U5 tri-snRNP complex)	GO:0003824(catalytic activity)	K12859|TXNL4A, DIB1|http://www.genome.jp/dbget-bin/www_bget?ko:K12859	ko03040(Spliceosome)	KOG3414(AD)(Component of the U4/U6.U5 snRNP/mitosis protein DIM1)	sp|Q9FE62|YLS8_ARATH	sp|Q9FE62|YLS8_ARATH Thioredoxin-like protein YLS8 OS=Arabidopsis thaliana GN=YLS8 PE=2 SV=1
Ghir_A01.265.1	KJB20625.1	hypothetical protein B456_003G156900 [Gossypium raimondii]	GO:0006289(nucleotide-excision repair);GO:0006367(transcription initiation from RNA polymerase II promoter)	*	GO:0004003(ATP-dependent DNA helicase activity);GO:0003677(DNA binding);GO:0005524(ATP binding);GO:0016787(hydrolase activity)	K10843|ERCC3, XPB|http://www.genome.jp/dbget-bin/www_bget?ko:K10843	ko03420(Nucleotide excision repair);ko03022(Basal transcription factors)	KOG1123(KL)(RNA polymerase II transcription initiation/nucleotide excision repair factor TFIIH, 3'-5' helicase subunit SSL2)	sp|Q38861|XPB1_ARATH	sp|Q38861|XPB1_ARATH DNA repair helicase XPB1 OS=Arabidopsis thaliana GN=XPB1 PE=2 SV=3
Ghir_A01.269.1	XP_016732575.1	PREDICTED: uncharacterized protein LOC107943337 [Gossypium hirsutum]	*	*	*	*	*	*	*	*
Ghir_A01.275.1	XP_017622040.1	PREDICTED: uncharacterized protein LOC108466202 [Gossypium arboreum]	*	*	*	*	*	*	*	*
Ghir_A01.277.1	XP_012461392.1	PREDICTED: uncharacterized protein LOC105781396 [Gossypium raimondii]	*	*	*	*	*	*	sp|P11369|LORF2_MOUSE	sp|P11369|LORF2_MOUSE LINE-1 retrotransposable element ORF2 protein OS=Mus musculus GN=Pol PE=1 SV=2
Ghir_A01.277.2	XP_012468868.1	PREDICTED: uncharacterized protein LOC105786945 [Gossypium raimondii]	*	*	*	*	*	*	*	*
Ghir_A01.30.1	XP_017609419.1	PREDICTED: uncharacterized protein LOC108455359 [Gossypium arboreum]	*	*	*	*	*	*	*	*
Ghir_A01.315.1	KHG10764.1	hypothetical protein F383_14659 [Gossypium arboreum]	*	*	*	*	*	*	*	*
Ghir_A01.318.1	XP_016701258.1	PREDICTED: uncharacterized protein LOC107916465 [Gossypium hirsutum]	*	*	*	*	*	KOG0017(R)(FOG: Transposon-encoded proteins with TYA, reverse transcriptase, integrase domains in various combinations)	sp|Q9TTC1|POL_KORV	sp|Q9TTC1|POL_KORV Pro-Pol polyprotein OS=Koala retrovirus GN=pro-pol PE=3 SV=1
Ghir_A01.323.1	XP_017621332.1	PREDICTED: uncharacterized protein LOC108465512 [Gossypium arboreum]	*	*	*	*	*	*	*	*
Ghir_A01.323.2	XP_017621332.1	PREDICTED: uncharacterized protein LOC108465512 [Gossypium arboreum]	*	*	*	*	*	*	*	*
Ghir_A01.330.1	*	*	*	*	*	*	*	*	*	*
Ghir_A01.334.1	XP_012435546.1	PREDICTED: uncharacterized protein LOC105762197 [Gossypium raimondii]	*	*	*	*	*	*	*	*
Ghir_A01.342.1	*	*	*	*	*	*	*	*	*	*
Ghir_A01.350.1	KJB16378.1	hypothetical protein B456_002G227100 [Gossypium raimondii]	*	*	*	*	*	*	*	*
Ghir_A01.377.1	XP_016728870.1	PREDICTED: uncharacterized protein LOC107939978 isoform X2 [Gossypium hirsutum]	*	*	GO:0046983(protein dimerization activity)	K19045|BB|http://www.genome.jp/dbget-bin/www_bget?ko:K19045	*	*	*	*
Ghir_A01.377.2	XP_016728871.1	PREDICTED: serine/threonine-protein phosphatase 5-like isoform X3 [Gossypium hirsutum]	*	*	GO:0046983(protein dimerization activity)	K19045|BB|http://www.genome.jp/dbget-bin/www_bget?ko:K19045	*	*	sp|Q8LAJ7|PHL3_ARATH	sp|Q8LAJ7|PHL3_ARATH Protein PHR1-LIKE 3 OS=Arabidopsis thaliana GN=PHL3 PE=1 SV=1
Ghir_A01.38.1	XP_016687331.1	PREDICTED: serine/threonine-protein kinase PBS1-like [Gossypium hirsutum]	GO:0016310(phosphorylation);GO:0006468(protein phosphorylation)	*	GO:0004672(protein kinase activity);GO:0005524(ATP binding);GO:0004674(protein serine/threonine kinase activity);GO:0016301(kinase activity);GO:0000166(nucleotide binding)	K13430|PBS1|http://www.genome.jp/dbget-bin/www_bget?ko:K13430	ko04626(Plant-pathogen interaction)	*	sp|Q9FE20|PBS1_ARATH	sp|Q9FE20|PBS1_ARATH Serine/threonine-protein kinase PBS1 OS=Arabidopsis thaliana GN=PBS1 PE=1 SV=1
Ghir_A01.382.1	*	*	*	*	*	*	*	*	*	*
Ghir_A01.401.1	XP_017624872.1	PREDICTED: uncharacterized protein LOC108468504 [Gossypium arboreum]	*	*	*	K11254|H4|http://www.genome.jp/dbget-bin/www_bget?ko:K11254	*	KOG3467(B)(Histone H4)	sp|Q76H85|H4_SILLA	sp|Q76H85|H4_SILLA Histone H4 OS=Silene latifolia GN=SlH4 PE=3 SV=3
Ghir_A01.410.1	*	*	*	*	*	*	*	*	*	*
Ghir_A01.44.1	XP_012453017.1	PREDICTED: uncharacterized protein LOC105775014 [Gossypium raimondii]	GO:0006355(regulation of transcription, DNA-templated)	GO:0005739(mitochondrion)	GO:0003690(double-stranded DNA binding)	K15032|MTERFD|http://www.genome.jp/dbget-bin/www_bget?ko:K15032	*	*	*	*
Ghir_A01.470.1	XP_017642818.1	PREDICTED: transcription termination factor MTERF15, mitochondrial-like isoform X1 [Gossypium arboreum]	GO:0006355(regulation of transcription, DNA-templated)	GO:0005739(mitochondrion)	GO:0003690(double-stranded DNA binding)	K15032|MTERFD|http://www.genome.jp/dbget-bin/www_bget?ko:K15032	*	*	sp|Q84X53|MTEF1_ARATH	sp|Q84X53|MTEF1_ARATH Transcription termination factor MTEF1, chloroplastic OS=Arabidopsis thaliana GN=MTERF1 PE=2 SV=2
Ghir_A01.488.1	XP_016720220.1	PREDICTED: dynein light chain-like [Gossypium hirsutum]	*	*	*	K10418|DYNLL|http://www.genome.jp/dbget-bin/www_bget?ko:K10418	*	KOG3430(Z)(Dynein light chain type 1)	sp|Q39580|DYL1_CHLRE	sp|Q39580|DYL1_CHLRE Dynein 8 kDa light chain, flagellar outer arm OS=Chlamydomonas reinhardtii PE=1 SV=1
Ghir_A01.488.2	XP_016711556.1	PREDICTED: uncharacterized protein LOC107925407 [Gossypium hirsutum]	*	*	*	K10418|DYNLL|http://www.genome.jp/dbget-bin/www_bget?ko:K10418	*	KOG3430(Z)(Dynein light chain type 1)	sp|Q5S2C3|PIR_ARATH	sp|Q5S2C3|PIR_ARATH Protein PIR OS=Arabidopsis thaliana GN=PIR PE=1 SV=2
Ghir_A01.500.1	XP_017640271.1	PREDICTED: disease resistance protein At4g27190-like [Gossypium arboreum]	GO:0006952(defense response)	*	GO:0043531(ADP binding)	K13459|RPS2|http://www.genome.jp/dbget-bin/www_bget?ko:K13459	ko04626(Plant-pathogen interaction)	*	*	*
Ghir_A01.504.1	KHG13247.1	hypothetical protein F383_02293 [Gossypium arboreum]	*	*	*	*	*	*	*	*
Ghir_A01.506.1	*	*	*	*	*	*	*	*	*	*
Ghir_A01.508.1	KHF99377.1	hypothetical protein F383_20022 [Gossypium arboreum]	*	*	*	*	*	*	*	*
Ghir_A01.509.1	XP_016716088.1	PREDICTED: uncharacterized protein LOC107929221 [Gossypium hirsutum]	*	*	*	*	*	*	*	*
Ghir_A01.520.1	*	*	*	*	*	*	*	*	*	*
Ghir_A01.534.1	KHG04441.1	Kinesin-like calmodulin-binding protein [Gossypium arboreum]	GO:0055114(oxidation-reduction process);GO:0007018(microtubule-based movement)	GO:0005856(cytoskeleton)	GO:0003824(catalytic activity);GO:0005524(ATP binding);GO:0008017(microtubule binding);GO:0000166(nucleotide binding);GO:0016491(oxidoreductase activity);GO:0003777(microtubule motor activity)	*	*	*	*	*
Ghir_A01.535.1	KHG16109.1	Bifunctional purple acid phosphatase 26 -like protein [Gossypium arboreum]	*	*	*	*	*	*	*	*
Ghir_A01.544.1	XP_012443104.1	PREDICTED: uncharacterized protein LOC105767988 isoform X4 [Gossypium raimondii]	GO:0006355(regulation of transcription, DNA-templated)	*	GO:0003700(transcription factor activity, sequence-specific DNA binding);GO:0043565(sequence-specific DNA binding)	K05283|PIGW|http://www.genome.jp/dbget-bin/www_bget?ko:K05283	ko00563(Glycosylphosphatidylinositol(GPI)-anchor biosynthesis)	*	sp|B3H6K1|Y4791_ARATH	sp|B3H6K1|Y4791_ARATH Uncharacterized protein At4g17910 OS=Arabidopsis thaliana GN=At4g17910 PE=2 SV=2
Ghir_A01.566.1	XP_012470082.1	PREDICTED: F-box/kelch-repeat protein At5g60570-like [Gossypium raimondii]	*	*	*	*	*	*	sp|Q9FKJ0|FK132_ARATH	sp|Q9FKJ0|FK132_ARATH F-box/kelch-repeat protein At5g60570 OS=Arabidopsis thaliana GN=At5g60570 PE=2 SV=1
Ghir_A01.568.1	*	*	*	*	*	*	*	*	*	*
Ghir_A01.579.1	XP_016716810.1	PREDICTED: importin-9-like isoform X3 [Gossypium hirsutum]	*	*	*	*	*	*	*	*
Ghir_A01.579.2	XP_016716810.1	PREDICTED: importin-9-like isoform X3 [Gossypium hirsutum]	*	*	*	*	*	*	*	*
Ghir_A01.590.1	XP_017624513.1	PREDICTED: putative DUF21 domain-containing protein At3g13070, chloroplastic [Gossypium arboreum]	GO:0055114(oxidation-reduction process)	GO:0016020(membrane);GO:0016021(integral component of membrane)	GO:0050660(flavin adenine dinucleotide binding);GO:0016614(oxidoreductase activity, acting on CH-OH group of donors);GO:0003824(catalytic activity)	*	*	*	sp|Q9LK65|Y3307_ARATH	sp|Q9LK65|Y3307_ARATH Putative DUF21 domain-containing protein At3g13070, chloroplastic OS=Arabidopsis thaliana GN=CBSDUFCH1 PE=4 SV=1
Ghir_A01.594.1	CDN96898.1	putative Ty-1 copia retrotransposon [Phaseolus vulgaris]	*	*	*	*	*	*	sp|P10978|POLX_TOBAC	sp|P10978|POLX_TOBAC Retrovirus-related Pol polyprotein from transposon TNT 1-94 OS=Nicotiana tabacum PE=2 SV=1
Ghir_A01.613.1	XP_017639100.1	PREDICTED: glucan endo-1,3-beta-glucosidase 12-like [Gossypium arboreum]	GO:0005975(carbohydrate metabolic process);GO:0008152(metabolic process)	GO:0046658(anchored component of plasma membrane)	GO:0004553(hydrolase activity, hydrolyzing O-glycosyl compounds);GO:0016787(hydrolase activity);GO:0016798(hydrolase activity, acting on glycosyl bonds);GO:0042973(glucan endo-1,3-beta-D-glucosidase activity);GO:0030247(polysaccharide binding)	*	*	*	sp|Q8VYE5|E1312_ARATH	sp|Q8VYE5|E1312_ARATH Glucan endo-1,3-beta-glucosidase 12 OS=Arabidopsis thaliana GN=At4g29360 PE=1 SV=1
Ghir_A01.62.1	*	*	*	*	*	*	*	*	*	*
Ghir_A01.626.1	*	*	*	*	*	*	*	*	*	*
Ghir_A01.630.1	KDP23921.1	hypothetical protein JCGZ_27081 [Jatropha curcas]	GO:0007017(microtubule-based process)	GO:0005737(cytoplasm);GO:0005856(cytoskeleton);GO:0005874(microtubule)	GO:0003924(GTPase activity);GO:0000166(nucleotide binding);GO:0005525(GTP binding);GO:0005200(structural constituent of cytoskeleton)	K07375|TUBB|http://www.genome.jp/dbget-bin/www_bget?ko:K07375	ko04145(Phagosome)	KOG1375(Z)(Beta tubulin)	sp|Q39445|TBB_CICAR	sp|Q39445|TBB_CICAR Tubulin beta chain OS=Cicer arietinum GN=TUBB PE=2 SV=1
Ghir_A01.630.2	XP_012465766.1	PREDICTED: tubulin beta chain-like [Gossypium raimondii]	GO:0007017(microtubule-based process)	GO:0005737(cytoplasm);GO:0005856(cytoskeleton);GO:0005874(microtubule)	GO:0003924(GTPase activity);GO:0000166(nucleotide binding);GO:0005525(GTP binding);GO:0005200(structural constituent of cytoskeleton)	K07375|TUBB|http://www.genome.jp/dbget-bin/www_bget?ko:K07375	ko04145(Phagosome)	KOG1375(Z)(Beta tubulin)	*	*
Ghir_A01.631.1	XP_016701811.1	PREDICTED: dol-P-Man:Man(5)GlcNAc(2)-PP-Dol alpha-1,3-mannosyltransferase-like isoform X1 [Gossypium hirsutum]	*	GO:0016020(membrane);GO:0005783(endoplasmic reticulum);GO:0016021(integral component of membrane)	GO:0016758(transferase activity, transferring hexosyl groups)	K03845|ALG3|http://www.genome.jp/dbget-bin/www_bget?ko:K03845	ko00510(N-Glycan biosynthesis)	KOG2762(G)(Mannosyltransferase)	sp|O82244|ALG3_ARATH	sp|O82244|ALG3_ARATH Dol-P-Man:Man(5)GlcNAc(2)-PP-Dol alpha-1,3-mannosyltransferase OS=Arabidopsis thaliana GN=ALG3 PE=1 SV=1
Ghir_A01.64.1	*	*	*	*	*	*	*	*	*	*
Ghir_A01.644.1	*	*	*	*	*	*	*	*	*	*
Ghir_A01.648.1	XP_016677767.1	PREDICTED: uncharacterized protein LOC107896959 isoform X2 [Gossypium hirsutum]	*	*	*	*	*	*	*	*
Ghir_A01.652.1	XP_012487767.1	PREDICTED: uncharacterized protein LOC105800965 [Gossypium raimondii]	*	*	*	*	*	*	*	*
Ghir_A01.652.2	XP_012461392.1	PREDICTED: uncharacterized protein LOC105781396 [Gossypium raimondii]	*	*	*	*	*	*	sp|O00370|LORF2_HUMAN	sp|O00370|LORF2_HUMAN LINE-1 retrotransposable element ORF2 protein OS=Homo sapiens PE=1 SV=1
Ghir_A01.652.3	XP_012487767.1	PREDICTED: uncharacterized protein LOC105800965 [Gossypium raimondii]	*	*	*	*	*	*	*	*
Ghir_A01.652.4	XP_012487767.1	PREDICTED: uncharacterized protein LOC105800965 [Gossypium raimondii]	*	*	*	*	*	*	*	*
Ghir_A01.655.1	XP_016679042.1	PREDICTED: uncharacterized protein LOC107897992 [Gossypium hirsutum]	*	*	*	*	*	*	*	*
Ghir_A01.670.1	KHG15223.1	hypothetical protein F383_20429 [Gossypium arboreum]	*	*	*	*	*	*	*	*
Ghir_A01.675.1	KHG07588.1	hypothetical protein F383_34077 [Gossypium arboreum]	*	*	*	*	*	*	*	*
Ghir_A01.689.1	XP_012472306.1	PREDICTED: uncharacterized protein LOC105789481 [Gossypium raimondii]	*	*	*	*	*	*	*	*
Ghir_A01.70.1	*	*	*	*	*	*	*	*	*	*
Ghir_A01.701.1	KHG17408.1	putative glucose-repressible alcohol dehydrogenase transcriptional effector [Gossypium arboreum]	*	*	*	*	*	*	*	*
Ghir_A01.71.1	XP_017622235.1	PREDICTED: threonine dehydratase, mitochondrial-like [Gossypium arboreum]	*	*	*	K14156|CHK|http://www.genome.jp/dbget-bin/www_bget?ko:K14156	ko00564(Glycerophospholipid metabolism)	*	sp|Q9SZ92|CK3_ARATH	sp|Q9SZ92|CK3_ARATH Probable choline kinase 3 OS=Arabidopsis thaliana GN=At4g09760 PE=2 SV=1
Ghir_A01.710.1	XP_016671751.1	PREDICTED: uncharacterized protein LOC107891423 [Gossypium hirsutum]	GO:0006412(translation)	GO:0005840(ribosome);GO:0015935(small ribosomal subunit);GO:0030529(intracellular ribonucleoprotein complex)	GO:0003735(structural constituent of ribosome);GO:0003723(RNA binding)	K02958|RP-S15e, RPS15|http://www.genome.jp/dbget-bin/www_bget?ko:K02958	ko03010(Ribosome)	KOG0898(J)(40S ribosomal protein S15)	sp|P31674|RS15_ORYSJ	sp|P31674|RS15_ORYSJ 40S ribosomal protein S15 OS=Oryza sativa subsp. japonica GN=RPS15 PE=2 SV=2
Ghir_A01.710.2	XP_016671751.1	PREDICTED: uncharacterized protein LOC107891423 [Gossypium hirsutum]	GO:0006412(translation)	GO:0005840(ribosome);GO:0015935(small ribosomal subunit);GO:0030529(intracellular ribonucleoprotein complex)	GO:0003735(structural constituent of ribosome);GO:0003723(RNA binding)	K02958|RP-S15e, RPS15|http://www.genome.jp/dbget-bin/www_bget?ko:K02958	ko03010(Ribosome)	KOG0898(J)(40S ribosomal protein S15)	*	*
Ghir_A01.714.1	XP_016716812.1	PREDICTED: AT-hook motif nuclear-localized protein 1-like [Gossypium hirsutum]	*	*	*	*	*	*	sp|Q8VYJ2|AHL1_ARATH	sp|Q8VYJ2|AHL1_ARATH AT-hook motif nuclear-localized protein 1 OS=Arabidopsis thaliana GN=AHL1 PE=1 SV=1
Ghir_A01.722.1	XP_012442234.1	PREDICTED: uncharacterized protein LOC105767275 [Gossypium raimondii]	*	*	*	*	*	*	*	*
Ghir_A01.723.1	XP_012437669.1	PREDICTED: uncharacterized protein LOC105763838 [Gossypium raimondii]	*	*	*	*	*	*	*	*
Ghir_A01.724.1	XP_016723999.1	PREDICTED: uncharacterized protein LOC107935881 [Gossypium hirsutum]	*	*	*	*	*	*	*	*
Ghir_A01.727.1	XP_017630526.1	PREDICTED: uncharacterized protein LOC108473468 [Gossypium arboreum]	*	*	*	K14863|YTM1, WDR12|http://www.genome.jp/dbget-bin/www_bget?ko:K14863	*	*	sp|Q9LF27|WDR12_ARATH	sp|Q9LF27|WDR12_ARATH Ribosome biogenesis protein WDR12 homolog OS=Arabidopsis thaliana GN=WDR12 PE=1 SV=1
Ghir_A01.73.1	*	*	*	*	*	*	*	*	*	*
Ghir_A01.730.1	XP_016733174.1	PREDICTED: uncharacterized protein LOC107943867 [Gossypium hirsutum]	*	*	*	*	*	*	*	*
Ghir_A01.74.1	XP_016722621.1	PREDICTED: serine/threonine-protein phosphatase 7 long form homolog isoform X1 [Gossypium hirsutum]	*	*	*	*	*	*	sp|Q9LNG5|PPP7L_ARATH	sp|Q9LNG5|PPP7L_ARATH Serine/threonine-protein phosphatase 7 long form homolog OS=Arabidopsis thaliana GN=MAIL3 PE=2 SV=1
Ghir_A01.74.2	XP_016722621.1	PREDICTED: serine/threonine-protein phosphatase 7 long form homolog isoform X1 [Gossypium hirsutum]	*	*	*	*	*	*	*	*
Ghir_A01.754.1	XP_016704147.1	PREDICTED: uncharacterized protein LOC107919132 [Gossypium hirsutum]	*	*	*	*	*	*	*	*
Ghir_A01.755.1	XP_017970438.1	PREDICTED: uncharacterized protein LOC108660690 [Theobroma cacao]	*	*	*	*	*	*	*	*
Ghir_A01.76.1	XP_017638738.1	PREDICTED: uncharacterized protein LOC108480301 [Gossypium arboreum]	GO:0006260(DNA replication)	GO:0005634(nucleus)	*	K03504|POLD3|http://www.genome.jp/dbget-bin/www_bget?ko:K03504	ko03410(Base excision repair);ko03030(DNA replication);ko03440(Homologous recombination);ko03430(Mismatch repair);ko03420(Nucleotide excision repair);ko00230(Purine metabolism);ko00240(Pyrimidine metabolism)	*	*	*
Ghir_A01.76.2	XP_017638738.1	PREDICTED: uncharacterized protein LOC108480301 [Gossypium arboreum]	GO:0006260(DNA replication)	GO:0005634(nucleus)	*	K03504|POLD3|http://www.genome.jp/dbget-bin/www_bget?ko:K03504	ko03410(Base excision repair);ko03030(DNA replication);ko03440(Homologous recombination);ko03430(Mismatch repair);ko03420(Nucleotide excision repair);ko00230(Purine metabolism);ko00240(Pyrimidine metabolism)	*	*	*
Ghir_A01.766.1	XP_016711141.1	PREDICTED: uncharacterized protein LOC107925087 [Gossypium hirsutum]	*	*	*	*	*	*	*	*
Ghir_A01.766.2	XP_012456335.1	PREDICTED: uncharacterized protein LOC105777544 [Gossypium raimondii]	*	*	*	*	*	*	*	*
Ghir_A01.770.1	XP_016701629.1	PREDICTED: ATP-dependent zinc metalloprotease FTSH 8, mitochondrial-like isoform X1 [Gossypium hirsutum]	*	GO:0016020(membrane);GO:0005783(endoplasmic reticulum);GO:0016021(integral component of membrane)	GO:0016758(transferase activity, transferring hexosyl groups)	K03845|ALG3|http://www.genome.jp/dbget-bin/www_bget?ko:K03845	ko00510(N-Glycan biosynthesis)	KOG2762(G)(Mannosyltransferase)	sp|O82244|ALG3_ARATH	sp|O82244|ALG3_ARATH Dol-P-Man:Man(5)GlcNAc(2)-PP-Dol alpha-1,3-mannosyltransferase OS=Arabidopsis thaliana GN=ALG3 PE=1 SV=1
Ghir_A01.79.1	*	*	*	*	*	*	*	*	*	*
Ghir_A01.795.1	XP_016711694.1	PREDICTED: uncharacterized protein LOC107925488 [Gossypium hirsutum]	GO:0006508(proteolysis)	GO:0016020(membrane);GO:0016021(integral component of membrane)	GO:0008233(peptidase activity);GO:0016787(hydrolase activity);GO:0004252(serine-type endopeptidase activity)	*	*	*	sp|F4ICF4|RBL10_ARATH	sp|F4ICF4|RBL10_ARATH RHOMBOID-like protein 10, chloroplastic OS=Arabidopsis thaliana GN=RBL10 PE=2 SV=1
Ghir_A01.797.1	XP_016740977.1	PREDICTED: zinc finger BED domain-containing protein RICESLEEPER 2-like [Gossypium hirsutum]	*	*	*	*	*	*	sp|P08770|TRA1_MAIZE	sp|P08770|TRA1_MAIZE Putative AC transposase OS=Zea mays PE=2 SV=2
Ghir_A01.80.1	XP_016722624.1	PREDICTED: LRR receptor-like serine/threonine-protein kinase GSO1 [Gossypium hirsutum]	*	*	*	K13420|FLS2|http://www.genome.jp/dbget-bin/www_bget?ko:K13420	ko04016(MAPK signaling pathway - plant);ko04626(Plant-pathogen interaction)	*	sp|O82318|Y2579_ARATH	sp|O82318|Y2579_ARATH Probably inactive leucine-rich repeat receptor-like protein kinase At2g25790 OS=Arabidopsis thaliana GN=At2g25790 PE=2 SV=1
Ghir_A01.80.2	XP_016722624.1	PREDICTED: LRR receptor-like serine/threonine-protein kinase GSO1 [Gossypium hirsutum]	*	*	*	K13420|FLS2|http://www.genome.jp/dbget-bin/www_bget?ko:K13420	ko04016(MAPK signaling pathway - plant);ko04626(Plant-pathogen interaction)	*	*	*
Ghir_A01.80.3	XP_016722624.1	PREDICTED: LRR receptor-like serine/threonine-protein kinase GSO1 [Gossypium hirsutum]	GO:0016310(phosphorylation);GO:0006468(protein phosphorylation)	GO:0016021(integral component of membrane);GO:0016020(membrane)	GO:0004672(protein kinase activity);GO:0005524(ATP binding);GO:0004674(protein serine/threonine kinase activity);GO:0016301(kinase activity);GO:0016740(transferase activity);GO:0000166(nucleotide binding)	K13420|FLS2|http://www.genome.jp/dbget-bin/www_bget?ko:K13420	ko04016(MAPK signaling pathway - plant);ko04626(Plant-pathogen interaction)	*	sp|Q9LZV7|PXC2_ARATH	sp|Q9LZV7|PXC2_ARATH Leucine-rich repeat receptor-like protein kinase PXC2 OS=Arabidopsis thaliana GN=PXC2 PE=2 SV=1
Ghir_A01.804.1	KJB16097.1	hypothetical protein B456_002G215100 [Gossypium raimondii]	GO:0015693(magnesium ion transport)	GO:0016021(integral component of membrane);GO:0016020(membrane)	GO:0015095(magnesium ion transmembrane transporter activity)	*	*	*	sp|Q9LNK7|NIPA3_ARATH	sp|Q9LNK7|NIPA3_ARATH Probable magnesium transporter NIPA3 OS=Arabidopsis thaliana GN=At1g34470 PE=2 SV=1
Ghir_A01.816.1	*	*	*	*	*	*	*	*	*	*
Ghir_A01.817.1	XP_012461392.1	PREDICTED: uncharacterized protein LOC105781396 [Gossypium raimondii]	*	*	*	*	*	*	*	*
Ghir_A01.817.2	XP_012461392.1	PREDICTED: uncharacterized protein LOC105781396 [Gossypium raimondii]	*	*	*	*	*	*	*	*
Ghir_A01.819.1	KHF97335.1	Dihydroorotase [Gossypium arboreum]	*	*	*	*	*	*	*	*
Ghir_A01.820.1	XP_016672159.1	PREDICTED: uncharacterized protein LOC107891771 isoform X1 [Gossypium hirsutum]	*	GO:0016020(membrane);GO:0016021(integral component of membrane)	*	*	*	KOG0376(R)(Serine-threonine phosphatase 2A, catalytic subunit)	sp|Q84XU2|PPP5_ARATH	sp|Q84XU2|PPP5_ARATH Serine/threonine-protein phosphatase 5 OS=Arabidopsis thaliana GN=PAPP5 PE=1 SV=1
Ghir_A01.821.1	XP_012476460.1	PREDICTED: uncharacterized protein LOC105792425 [Gossypium raimondii]	*	*	*	*	*	*	*	*
Ghir_A01.821.2	XP_012461392.1	PREDICTED: uncharacterized protein LOC105781396 [Gossypium raimondii]	*	*	*	*	*	*	*	*
Ghir_A01.821.3	XP_012461392.1	PREDICTED: uncharacterized protein LOC105781396 [Gossypium raimondii]	*	*	GO:0005525(GTP binding)	K19828|MTG1|http://www.genome.jp/dbget-bin/www_bget?ko:K19828	*	KOG2485(R)(Conserved ATP/GTP binding protein)	sp|Q8L607|SIN2_ARATH	sp|Q8L607|SIN2_ARATH Short integuments 2, mitochondrial OS=Arabidopsis thaliana GN=SIN2 PE=1 SV=1
Ghir_A01.825.1	XP_016709519.1	PREDICTED: uncharacterized protein LOC107923867 isoform X1 [Gossypium hirsutum]	*	*	*	*	*	*	*	*
Ghir_A01.830.1	XP_012473288.1	PREDICTED: putative pentatricopeptide repeat-containing protein At5g52630 isoform X2 [Gossypium raimondii]	*	*	GO:0008270(zinc ion binding)	*	*	*	sp|Q9LTF4|PP429_ARATH	sp|Q9LTF4|PP429_ARATH Putative pentatricopeptide repeat-containing protein At5g52630 OS=Arabidopsis thaliana GN=PCMP-H52 PE=3 SV=1
Ghir_A01.842.1	KHF98852.1	Coenzyme PQQ synthesis E [Gossypium arboreum]	*	*	*	*	*	*	*	*
Ghir_A01.847.1	XP_016722581.1	PREDICTED: uncharacterized protein LOC107934615 [Gossypium hirsutum]	*	*	*	*	*	*	*	*
Ghir_A01.848.1	*	*	*	*	*	*	*	*	*	*
Ghir_A01.849.1	XP_016711894.1	PREDICTED: secoisolariciresinol dehydrogenase-like [Gossypium hirsutum]	*	*	*	*	*	KOG0725(R)(Reductases with broad range of substrate specificities)	sp|Q94KL7|SILD_FORIN	sp|Q94KL7|SILD_FORIN Secoisolariciresinol dehydrogenase (Fragment) OS=Forsythia intermedia PE=1 SV=1
Ghir_A01.850.1	*	*	*	*	*	*	*	*	*	*
Ghir_A01.851.1	KHG26409.1	hypothetical protein F383_33064 [Gossypium arboreum]	*	*	*	*	*	*	*	*
Ghir_A01.862.1	XP_012468214.1	PREDICTED: peroxiredoxin-2E, chloroplastic [Gossypium raimondii]	GO:0055114(oxidation-reduction process)	*	GO:0016491(oxidoreductase activity);GO:0051920(peroxiredoxin activity);GO:0004601(peroxidase activity)	*	*	KOG0541(O)(Alkyl hydroperoxide reductase/peroxiredoxin)	sp|Q949U7|PRX2E_ARATH	sp|Q949U7|PRX2E_ARATH Peroxiredoxin-2E, chloroplastic OS=Arabidopsis thaliana GN=PRXIIE PE=1 SV=2
Ghir_A01.867.1	KJB16733.1	hypothetical protein B456_002G245100 [Gossypium raimondii]	*	*	GO:0016788(hydrolase activity, acting on ester bonds)	*	*	*	sp|Q9FFN0|GDL72_ARATH	sp|Q9FFN0|GDL72_ARATH GDSL esterase/lipase At5g03810 OS=Arabidopsis thaliana GN=At5g03810 PE=3 SV=1
Ghir_A01.888.1	XP_016749141.1	PREDICTED: expansin-A6-like [Gossypium hirsutum]	GO:0009664(plant-type cell wall organization)	GO:0016020(membrane);GO:0005576(extracellular region);GO:0005618(cell wall)	*	*	*	*	sp|Q38865|EXPA6_ARATH	sp|Q38865|EXPA6_ARATH Expansin-A6 OS=Arabidopsis thaliana GN=EXPA6 PE=2 SV=2
Ghir_A01.91.1	XP_016716088.1	PREDICTED: uncharacterized protein LOC107929221 [Gossypium hirsutum]	*	*	*	*	*	*	*	*
Ghir_A01.93.1	XP_016702538.1	PREDICTED: carbamoyl-phosphate synthase large chain, chloroplastic-like [Gossypium hirsutum]	GO:0006807(nitrogen compound metabolic process)	*	GO:0003824(catalytic activity);GO:0005524(ATP binding);GO:0046872(metal ion binding)	K01955|carB, CPA2|http://www.genome.jp/dbget-bin/www_bget?ko:K01955	ko00250(Alanine, aspartate and glutamate metabolism);ko00240(Pyrimidine metabolism)	KOG0369(C)(Pyruvate carboxylase)	sp|Q42601|CARB_ARATH	sp|Q42601|CARB_ARATH Carbamoyl-phosphate synthase large chain, chloroplastic OS=Arabidopsis thaliana GN=CARB PE=1 SV=1
Ghir_A01.93.2	XP_017641836.1	PREDICTED: carbamoyl-phosphate synthase large chain, chloroplastic-like [Gossypium arboreum]	GO:0006807(nitrogen compound metabolic process)	*	GO:0003824(catalytic activity);GO:0005524(ATP binding);GO:0046872(metal ion binding)	K01955|carB, CPA2|http://www.genome.jp/dbget-bin/www_bget?ko:K01955	ko00250(Alanine, aspartate and glutamate metabolism);ko00240(Pyrimidine metabolism)	KOG0370(R)(Multifunctional pyrimidine synthesis protein CAD (includes carbamoyl-phophate synthetase, aspartate transcarbamylase, and glutamine amidotransferase))	*	*
Ghir_A01.96.1	XP_016743803.1	PREDICTED: uncharacterized protein LOC107953090 [Gossypium hirsutum]	*	*	*	*	*	*	*	*
Ghir_A01.98.1	*	*	*	*	*	*	*	*	*	*
Ghir_A02.107.1	XP_017639761.1	PREDICTED: uncharacterized protein LOC108481102 [Gossypium arboreum]	*	*	*	*	*	*	*	*
Ghir_A02.127.1	XP_016743286.1	PREDICTED: uncharacterized protein LOC107952589 isoform X1 [Gossypium hirsutum]	*	*	*	*	*	*	*	*
Ghir_A02.128.1	*	*	*	*	*	*	*	*	*	*
Ghir_A02.130.1	XP_017632546.1	PREDICTED: uncharacterized protein LOC108475046 [Gossypium arboreum]	*	*	*	*	*	*	sp|P0C2F6|RNHX1_ARATH	sp|P0C2F6|RNHX1_ARATH Putative ribonuclease H protein At1g65750 OS=Arabidopsis thaliana GN=At1g65750 PE=3 SV=1
Ghir_A02.131.1	XP_016677575.1	PREDICTED: uncharacterized protein LOC107896810 [Gossypium hirsutum]	*	*	*	*	*	*	*	*
Ghir_A02.135.1	KHG26439.1	Trophinin [Gossypium arboreum]	*	*	*	*	*	*	*	*
Ghir_A02.14.1	KJB27760.1	hypothetical protein B456_005G008400 [Gossypium raimondii]	*	*	*	*	*	*	*	*
Ghir_A02.152.1	XP_017632857.1	PREDICTED: uncharacterized protein LOC108475405 [Gossypium arboreum]	*	*	*	*	*	*	*	*
Ghir_A02.156.1	XP_016741535.1	PREDICTED: putative DUF21 domain-containing protein At3g13070, chloroplastic [Gossypium hirsutum]	GO:0055114(oxidation-reduction process)	GO:0016020(membrane);GO:0016021(integral component of membrane)	GO:0050660(flavin adenine dinucleotide binding);GO:0016614(oxidoreductase activity, acting on CH-OH group of donors);GO:0003824(catalytic activity)	*	*	*	sp|Q9LK65|Y3307_ARATH	sp|Q9LK65|Y3307_ARATH Putative DUF21 domain-containing protein At3g13070, chloroplastic OS=Arabidopsis thaliana GN=CBSDUFCH1 PE=4 SV=1
Ghir_A02.167.1	KHG17554.1	hypothetical protein F383_23798 [Gossypium arboreum]	GO:0006351(transcription, DNA-templated);GO:0006355(regulation of transcription, DNA-templated)	GO:0005634(nucleus)	GO:0003677(DNA binding)	*	*	KOG3484(D)(Cyclin-dependent protein kinase CDC28, regulatory subunit CKS1, and related proteins)	sp|B3H5A8|RVE7_ARATH	sp|B3H5A8|RVE7_ARATH Protein REVEILLE 7 OS=Arabidopsis thaliana GN=RVE7 PE=2 SV=1
Ghir_A02.190.1	CAN69397.1	hypothetical protein VITISV_021035 [Vitis vinifera]	*	*	*	*	*	*	sp|P10978|POLX_TOBAC	sp|P10978|POLX_TOBAC Retrovirus-related Pol polyprotein from transposon TNT 1-94 OS=Nicotiana tabacum PE=2 SV=1
Ghir_A02.198.1	XP_016741923.1	PREDICTED: transmembrane protein 120 homolog isoform X2 [Gossypium hirsutum]	*	GO:0016021(integral component of membrane);GO:0016020(membrane)	*	*	*	KOG4758(R)(Predicted membrane protein)	sp|Q54IK2|TM120_DICDI	sp|Q54IK2|TM120_DICDI Transmembrane protein 120 homolog OS=Dictyostelium discoideum GN=tmem120 PE=3 SV=1
Ghir_A02.2.1	*	*	*	*	*	*	*	*	*	*
Ghir_A02.203.1	KHF97838.1	Tyrosine--tRNA ligase [Gossypium arboreum]	*	*	*	*	*	*	*	*
Ghir_A02.204.1	XP_012476130.1	PREDICTED: uncharacterized protein LOC105792216 isoform X1 [Gossypium raimondii]	*	*	*	K18192|ATP10|http://www.genome.jp/dbget-bin/www_bget?ko:K18192	*	*	*	*
Ghir_A02.213.1	XP_017632002.1	PREDICTED: uncharacterized protein LOC108474552 isoform X2 [Gossypium arboreum]	*	*	*	*	*	*	*	*
Ghir_A02.215.1	XP_017609309.1	PREDICTED: uncharacterized protein LOC108455236 [Gossypium arboreum]	*	*	*	*	*	*	*	*
Ghir_A02.224.1	*	*	*	*	*	*	*	*	*	*
Ghir_A02.225.1	*	*	*	*	*	*	*	*	*	*
Ghir_A02.229.1	XP_017628723.1	PREDICTED: uncharacterized protein LOC108471648 [Gossypium arboreum]	*	*	*	*	*	*	*	*
Ghir_A02.230.1	XP_016742662.1	PREDICTED: V-type proton ATPase subunit c''1-like isoform X2 [Gossypium hirsutum]	GO:0006810(transport);GO:0006811(ion transport);GO:0015991(ATP hydrolysis coupled proton transport)	GO:0016021(integral component of membrane);GO:0033179(proton-transporting V-type ATPase, V0 domain);GO:0016020(membrane);GO:0033177(proton-transporting two-sector ATPase complex, proton-transporting domain)	GO:0015078(hydrogen ion transmembrane transporter activity)	K03661|ATPeV0B, ATP6F|http://www.genome.jp/dbget-bin/www_bget?ko:K03661	ko04145(Phagosome);ko00190(Oxidative phosphorylation)	KOG0232(C)(Vacuolar H+-ATPase V0 sector, subunits c/c')	sp|Q9SLA2|VATO2_ARATH	sp|Q9SLA2|VATO2_ARATH V-type proton ATPase subunit c''2 OS=Arabidopsis thaliana GN=VHA-c''2 PE=1 SV=1
Ghir_A02.231.1	XP_016717432.1	PREDICTED: uncharacterized protein LOC107930315 isoform X2 [Gossypium hirsutum]	*	*	*	*	*	*	*	*
Ghir_A02.239.1	*	*	*	*	*	*	*	*	*	*
Ghir_A02.24.1	XP_017634158.1	PREDICTED: zinc finger BED domain-containing protein RICESLEEPER 1-like [Gossypium arboreum]	*	*	*	*	*	*	sp|Q7Y1B6|GAI_SOLLC	sp|Q7Y1B6|GAI_SOLLC DELLA protein GAI OS=Solanum lycopersicum GN=GAI PE=2 SV=1
Ghir_A02.24.2	XP_012481499.1	PREDICTED: uncharacterized protein LOC105796363 isoform X3 [Gossypium raimondii]	*	*	*	*	*	*	sp|Q6AVI0|RSLE2_ORYSJ	sp|Q6AVI0|RSLE2_ORYSJ Zinc finger BED domain-containing protein RICESLEEPER 2 OS=Oryza sativa subsp. japonica GN=Os03g0733400 PE=2 SV=1
Ghir_A02.240.1	XP_012442395.1	PREDICTED: probable protein phosphatase 2C 23 isoform X3 [Gossypium raimondii]	GO:0006470(protein dephosphorylation)	*	GO:0003824(catalytic activity);GO:0004722(protein serine/threonine phosphatase activity)	*	*	*	sp|Q9LQN6|P2C04_ARATH	sp|Q9LQN6|P2C04_ARATH Probable protein phosphatase 2C 4 OS=Arabidopsis thaliana GN=PLL5 PE=2 SV=1
Ghir_A02.240.2	XP_012442395.1	PREDICTED: probable protein phosphatase 2C 23 isoform X3 [Gossypium raimondii]	GO:0006470(protein dephosphorylation)	*	GO:0003824(catalytic activity);GO:0004722(protein serine/threonine phosphatase activity)	*	*	*	*	*
Ghir_A02.242.1	XP_015381205.1	PREDICTED: uncharacterized protein LOC107174655 [Citrus sinensis]	*	*	*	*	*	*	*	*
Ghir_A02.255.1	XP_012477492.1	PREDICTED: uncharacterized protein LOC105793109 [Gossypium raimondii]	*	*	*	*	*	*	*	*
Ghir_A02.255.2	XP_012477492.1	PREDICTED: uncharacterized protein LOC105793109 [Gossypium raimondii]	*	*	*	*	*	*	*	*
Ghir_A02.258.1	KHG15174.1	DEAD-box ATP-dependent RNA helicase 56 -like protein [Gossypium arboreum]	*	*	*	K12812|UAP56, BAT1, SUB2|http://www.genome.jp/dbget-bin/www_bget?ko:K12812	ko03040(Spliceosome);ko03013(RNA transport);ko03015(mRNA surveillance pathway)	KOG0329(A)(ATP-dependent RNA helicase)	sp|Q9LFN6|RH56_ARATH	sp|Q9LFN6|RH56_ARATH DEAD-box ATP-dependent RNA helicase 56 OS=Arabidopsis thaliana GN=RH56 PE=1 SV=2
Ghir_A02.260.1	XP_016668976.1	PREDICTED: uncharacterized protein LOC107889150 [Gossypium hirsutum]	*	*	*	*	*	*	*	*
Ghir_A02.262.1	XP_016747202.1	PREDICTED: uncharacterized protein LOC107955934 [Gossypium hirsutum]	*	*	*	*	*	*	*	*
Ghir_A02.271.1	XP_017621479.1	PREDICTED: uncharacterized protein LOC108465615 [Gossypium arboreum]	*	*	*	*	*	*	*	*
Ghir_A02.282.1	KJB18250.1	hypothetical protein B456_003G042800 [Gossypium raimondii]	GO:0006096(glycolytic process);GO:0006002(fructose 6-phosphate metabolic process);GO:0008152(metabolic process);GO:0016310(phosphorylation)	GO:0005737(cytoplasm)	GO:0003824(catalytic activity);GO:0005524(ATP binding);GO:0016301(kinase activity);GO:0016740(transferase activity);GO:0003872(6-phosphofructokinase activity);GO:0000166(nucleotide binding);GO:0046872(metal ion binding)	K00850|pfkA, PFK|http://www.genome.jp/dbget-bin/www_bget?ko:K00850	ko03018(RNA degradation);ko00051(Fructose and mannose metabolism);ko00052(Galactose metabolism);ko00010(Glycolysis / Gluconeogenesis);ko00030(Pentose phosphate pathway);ko01230(Biosynthesis of amino acids);ko01200(Carbon metabolism)	*	sp|Q8VYN6|PFKA5_ARATH	sp|Q8VYN6|PFKA5_ARATH ATP-dependent 6-phosphofructokinase 5, chloroplastic OS=Arabidopsis thaliana GN=PFK5 PE=1 SV=1
Ghir_A02.291.1	KJB18362.1	hypothetical protein B456_003G048700 [Gossypium raimondii]	*	*	*	*	*	*	*	*
Ghir_A02.296.1	XP_017626389.1	PREDICTED: protein EXPORTIN 1A-like [Gossypium arboreum]	GO:0006886(intracellular protein transport)	*	GO:0008536(Ran GTPase binding)	K14290|XPO1, CRM1|http://www.genome.jp/dbget-bin/www_bget?ko:K14290	ko03013(RNA transport);ko03008(Ribosome biogenesis in eukaryotes)	KOG2020(YU)(Nuclear transport receptor CRM1/MSN5 (importin beta superfamily))	sp|Q9SMV6|XPO1A_ARATH	sp|Q9SMV6|XPO1A_ARATH Protein EXPORTIN 1A OS=Arabidopsis thaliana GN=XPO1 PE=1 SV=1
Ghir_A02.304.1	XP_017613726.1	PREDICTED: uncharacterized protein LOC108458842 [Gossypium arboreum]	*	GO:0005739(mitochondrion);GO:0009507(chloroplast);GO:0009536(plastid)	*	*	*	*	sp|Q3BAI2|YCX91_PHAAO	sp|Q3BAI2|YCX91_PHAAO Uncharacterized protein ORF91 OS=Phalaenopsis aphrodite subsp. formosana PE=4 SV=1
Ghir_A02.310.1	KHG25293.1	hypothetical protein F383_32373 [Gossypium arboreum]	*	*	*	*	*	*	*	*
Ghir_A02.311.1	AGW47867.1	polyprotein [Phaseolus vulgaris]	*	*	*	*	*	*	sp|P10978|POLX_TOBAC	sp|P10978|POLX_TOBAC Retrovirus-related Pol polyprotein from transposon TNT 1-94 OS=Nicotiana tabacum PE=2 SV=1
Ghir_A02.327.1	XP_012461392.1	PREDICTED: uncharacterized protein LOC105781396 [Gossypium raimondii]	*	*	*	*	*	*	sp|P93295|M310_ARATH	sp|P93295|M310_ARATH Uncharacterized mitochondrial protein AtMg00310 OS=Arabidopsis thaliana GN=AtMg00310 PE=4 SV=1
Ghir_A02.33.1	XP_016713917.1	PREDICTED: uncharacterized protein LOC107927373 [Gossypium hirsutum]	*	*	*	*	*	*	*	*
Ghir_A02.34.1	XP_016669986.1	PREDICTED: uncharacterized protein LOC107889965 [Gossypium hirsutum]	*	*	*	*	*	*	*	*
Ghir_A02.346.1	XP_016692323.1	PREDICTED: protein HGV2-like [Gossypium hirsutum]	*	*	*	K11291|NASP|http://www.genome.jp/dbget-bin/www_bget?ko:K11291	*	*	*	*
Ghir_A02.350.1	*	*	*	*	*	*	*	*	*	*
Ghir_A02.367.1	XP_012469300.1	PREDICTED: GDSL esterase/lipase EXL3-like [Gossypium raimondii]	*	GO:0016020(membrane);GO:0016021(integral component of membrane)	GO:0016788(hydrolase activity, acting on ester bonds)	*	*	*	sp|F4IBF0|GDL26_ARATH	sp|F4IBF0|GDL26_ARATH GDSL esterase/lipase At1g59030 OS=Arabidopsis thaliana GN=At1g59030 PE=3 SV=2
Ghir_A02.393.1	XP_016712418.1	PREDICTED: uncharacterized protein LOC107926128 [Gossypium hirsutum]	*	*	*	*	*	*	*	*
Ghir_A02.422.1	KHG14401.1	Cytochrome P450 protein [Gossypium arboreum]	*	*	*	K14999|CYP6|http://www.genome.jp/dbget-bin/www_bget?ko:K14999	*	KOG0157(QI)(Cytochrome P450 CYP4/CYP19/CYP26 subfamilies)	sp|H2DH17|C7A22_PANGI	sp|H2DH17|C7A22_PANGI Cytochrome P450 CYP749A22 OS=Panax ginseng PE=2 SV=1
Ghir_A02.422.2	KHG14401.1	Cytochrome P450 protein [Gossypium arboreum]	*	*	*	K14999|CYP6|http://www.genome.jp/dbget-bin/www_bget?ko:K14999	*	*	*	*
Ghir_A02.422.3	KHG14401.1	Cytochrome P450 protein [Gossypium arboreum]	*	*	*	K14999|CYP6|http://www.genome.jp/dbget-bin/www_bget?ko:K14999	*	*	*	*
Ghir_A02.450.1	XP_017618214.1	PREDICTED: uncharacterized protein LOC108462825 [Gossypium arboreum]	*	*	*	*	*	KOG0017(R)(FOG: Transposon-encoded proteins with TYA, reverse transcriptase, integrase domains in various combinations)	sp|P04323|POL3_DROME	sp|P04323|POL3_DROME Retrovirus-related Pol polyprotein from transposon 17.6 OS=Drosophila melanogaster GN=pol PE=3 SV=1
Ghir_A02.453.1	*	*	*	*	*	*	*	*	*	*
Ghir_A02.466.1	KHG23258.1	hypothetical protein F383_30021 [Gossypium arboreum]	*	*	*	*	*	*	*	*
Ghir_A02.469.1	XP_016676422.1	PREDICTED: uncharacterized protein LOC107895697 [Gossypium hirsutum]	*	*	*	*	*	*	sp|O23144|PPI1_ARATH	sp|O23144|PPI1_ARATH Proton pump-interactor 1 OS=Arabidopsis thaliana GN=PPI1 PE=1 SV=2
Ghir_A02.470.1	XP_017632485.1	PREDICTED: uncharacterized protein LOC108474969 [Gossypium arboreum]	*	*	*	*	*	*	*	*
Ghir_A02.473.1	*	*	*	*	*	*	*	*	*	*
Ghir_A02.478.1	XP_016684071.1	PREDICTED: dephospho-CoA kinase-like [Gossypium hirsutum]	GO:0015937(coenzyme A biosynthetic process);GO:0032259(methylation)	GO:0005634(nucleus)	GO:0005524(ATP binding);GO:0004140(dephospho-CoA kinase activity);GO:0016740(transferase activity);GO:0018024(histone-lysine N-methyltransferase activity);GO:0008168(methyltransferase activity)	K00859|coaE|http://www.genome.jp/dbget-bin/www_bget?ko:K00859	ko00770(Pantothenate and CoA biosynthesis)	*	sp|Q94DR2|COAE_ORYSJ	sp|Q94DR2|COAE_ORYSJ Dephospho-CoA kinase OS=Oryza sativa subsp. japonica GN=Os01g0360600 PE=2 SV=1
Ghir_A02.487.1	KJB36735.1	hypothetical protein B456_006G174100 [Gossypium raimondii]	*	*	GO:0003682(chromatin binding)	*	*	*	*	*
Ghir_A02.494.1	XP_016742143.1	PREDICTED: xanthine dehydrogenase 1-like isoform X2 [Gossypium hirsutum]	GO:0055114(oxidation-reduction process)	*	GO:0051537(2 iron, 2 sulfur cluster binding);GO:0050660(flavin adenine dinucleotide binding);GO:0016614(oxidoreductase activity, acting on CH-OH group of donors);GO:0046872(metal ion binding);GO:0003824(catalytic activity);GO:0005506(iron ion binding);GO:0051536(iron-sulfur cluster binding);GO:0009055(electron carrier activity);GO:0016491(oxidoreductase activity)	K00106|XDH|http://www.genome.jp/dbget-bin/www_bget?ko:K00106	ko04146(Peroxisome);ko00232(Caffeine metabolism);ko00230(Purine metabolism)	KOG0430(F)(Xanthine dehydrogenase)	sp|Q6AUV1|XDH_ORYSJ	sp|Q6AUV1|XDH_ORYSJ Xanthine dehydrogenase OS=Oryza sativa subsp. japonica GN=XDH PE=2 SV=1
Ghir_A02.494.2	XP_016742144.1	PREDICTED: xanthine dehydrogenase 1-like isoform X3 [Gossypium hirsutum]	GO:0055114(oxidation-reduction process)	*	GO:0050660(flavin adenine dinucleotide binding);GO:0016614(oxidoreductase activity, acting on CH-OH group of donors);GO:0046872(metal ion binding);GO:0003824(catalytic activity);GO:0005506(iron ion binding);GO:0016491(oxidoreductase activity);GO:0051537(2 iron, 2 sulfur cluster binding);GO:0051536(iron-sulfur cluster binding);GO:0009055(electron carrier activity)	K00106|XDH|http://www.genome.jp/dbget-bin/www_bget?ko:K00106	ko04146(Peroxisome);ko00232(Caffeine metabolism);ko00230(Purine metabolism)	KOG0430(F)(Xanthine dehydrogenase)	*	*
Ghir_A02.496.1	*	*	*	*	*	*	*	*	*	*
Ghir_A02.504.1	XP_016676252.1	PREDICTED: choline/ethanolaminephosphotransferase 1-like isoform X1 [Gossypium hirsutum]	*	*	*	K00993|EPT1|http://www.genome.jp/dbget-bin/www_bget?ko:K00993	ko00565(Ether lipid metabolism);ko00564(Glycerophospholipid metabolism);ko00440(Phosphonate and phosphinate metabolism)	KOG0376(R)(Serine-threonine phosphatase 2A, catalytic subunit)	sp|O82567|AAPT1_ARATH	sp|O82567|AAPT1_ARATH Choline/ethanolaminephosphotransferase 1 OS=Arabidopsis thaliana GN=AAPT1 PE=1 SV=1
Ghir_A02.506.1	*	*	*	*	*	*	*	*	*	*
Ghir_A02.519.1	XP_012487767.1	PREDICTED: uncharacterized protein LOC105800965 [Gossypium raimondii]	*	*	*	*	*	*	*	*
Ghir_A02.519.2	XP_012477523.1	PREDICTED: uncharacterized protein LOC105793142 [Gossypium raimondii]	*	*	*	*	*	*	*	*
Ghir_A02.519.3	XP_012477523.1	PREDICTED: uncharacterized protein LOC105793142 [Gossypium raimondii]	*	*	*	*	*	*	*	*
Ghir_A02.520.1	XP_017606269.1	PREDICTED: uncharacterized protein At1g04910 [Gossypium arboreum]	*	*	*	*	*	*	*	*
Ghir_A02.524.1	XP_017611475.1	PREDICTED: uncharacterized protein LOC108457127 isoform X1 [Gossypium arboreum]	*	*	*	K03070|secA|http://www.genome.jp/dbget-bin/www_bget?ko:K03070	ko03060(Protein export)	*	*	*
Ghir_A02.529.1	XP_016682676.1	PREDICTED: uncharacterized protein LOC107901258 [Gossypium hirsutum]	*	*	*	*	*	*	*	*
Ghir_A02.532.1	XP_016741985.1	PREDICTED: uncharacterized protein LOC107951431 isoform X3 [Gossypium hirsutum]	*	*	*	*	*	*	*	*
Ghir_A02.533.1	XP_012461242.1	PREDICTED: uncharacterized protein LOC105781246, partial [Gossypium raimondii]	*	*	*	*	*	*	*	*
Ghir_A02.534.1	KHG13685.1	Cullin-4 [Gossypium arboreum]	*	*	*	*	*	*	*	*
Ghir_A02.543.1	XP_012477574.1	PREDICTED: uncharacterized protein LOC105793194 [Gossypium raimondii]	*	*	*	*	*	*	*	*
Ghir_A02.543.2	XP_012461392.1	PREDICTED: uncharacterized protein LOC105781396 [Gossypium raimondii]	*	*	*	*	*	*	*	*
Ghir_A02.550.1	XP_016741958.1	PREDICTED: uncharacterized protein LOC107951418 [Gossypium hirsutum]	*	*	*	*	*	*	sp|P0C2F6|RNHX1_ARATH	sp|P0C2F6|RNHX1_ARATH Putative ribonuclease H protein At1g65750 OS=Arabidopsis thaliana GN=At1g65750 PE=3 SV=1
Ghir_A02.558.1	KHF99150.1	Poly (A) RNA polymerase cid1 [Gossypium arboreum]	*	*	GO:0016779(nucleotidyltransferase activity)	K13291|TUT|http://www.genome.jp/dbget-bin/www_bget?ko:K13291	*	*	sp|O64642|URT1_ARATH	sp|O64642|URT1_ARATH UTP:RNA uridylyltransferase 1 OS=Arabidopsis thaliana GN=URT1 PE=1 SV=2
Ghir_A02.573.1	XP_002513496.1	PREDICTED: calcium-dependent protein kinase 8 [Ricinus communis]	GO:0016310(phosphorylation);GO:0006468(protein phosphorylation)	*	GO:0004672(protein kinase activity);GO:0004674(protein serine/threonine kinase activity);GO:0005509(calcium ion binding);GO:0016301(kinase activity);GO:0016740(transferase activity);GO:0005524(ATP binding);GO:0004683(calmodulin-dependent protein kinase activity);GO:0000166(nucleotide binding)	K13412|CPK|http://www.genome.jp/dbget-bin/www_bget?ko:K13412	ko04626(Plant-pathogen interaction)	*	sp|Q6NLQ6|CDPKW_ARATH	sp|Q6NLQ6|CDPKW_ARATH Calcium-dependent protein kinase 32 OS=Arabidopsis thaliana GN=CPK32 PE=1 SV=1
Ghir_A02.573.2	XP_012485382.1	PREDICTED: calcium-dependent protein kinase 7 [Gossypium raimondii]	GO:0006468(protein phosphorylation);GO:0016310(phosphorylation)	*	GO:0004672(protein kinase activity);GO:0004674(protein serine/threonine kinase activity);GO:0005509(calcium ion binding);GO:0005524(ATP binding);GO:0000166(nucleotide binding);GO:0016301(kinase activity);GO:0016740(transferase activity);GO:0004683(calmodulin-dependent protein kinase activity)	K13412|CPK|http://www.genome.jp/dbget-bin/www_bget?ko:K13412	ko04626(Plant-pathogen interaction)	*	sp|Q84SL0|CDPKK_ORYSJ	sp|Q84SL0|CDPKK_ORYSJ Calcium-dependent protein kinase 20 OS=Oryza sativa subsp. japonica GN=CPK20 PE=2 SV=2
Ghir_A02.575.1	XP_017639748.1	PREDICTED: receptor-like protein 12 [Gossypium arboreum]	*	*	*	*	*	*	*	*
Ghir_A02.578.1	XP_016750888.1	PREDICTED: uncharacterized protein LOC107959358 [Gossypium hirsutum]	GO:0006355(regulation of transcription, DNA-templated)	*	GO:0003700(transcription factor activity, sequence-specific DNA binding);GO:0043565(sequence-specific DNA binding)	*	*	*	*	*
Ghir_A02.59.1	KHG26075.1	Dimethylamine corrinoid 2 [Gossypium arboreum]	*	*	*	*	*	*	*	*
Ghir_A02.591.1	*	*	*	*	*	*	*	*	*	*
Ghir_A02.592.1	XP_012477795.1	PREDICTED: uncharacterized protein LOC105793429 [Gossypium raimondii]	*	*	*	*	*	*	*	*
Ghir_A02.61.1	*	*	*	*	*	*	*	*	*	*
Ghir_A02.623.1	XP_016709271.1	PREDICTED: uncharacterized protein LOC107923599 [Gossypium hirsutum]	*	*	*	*	*	*	*	*
Ghir_A02.63.1	XP_017644346.1	PREDICTED: receptor-like protein 12 [Gossypium arboreum]	*	*	*	*	*	*	*	*
Ghir_A02.632.1	XP_016727512.1	PREDICTED: protein TRIGALACTOSYLDIACYLGLYCEROL 2, chloroplastic-like isoform X1 [Gossypium hirsutum]	*	GO:0016020(membrane);GO:0016021(integral component of membrane)	*	*	*	KOG0329(A)(ATP-dependent RNA helicase)	sp|Q9LTR2|TGD2_ARATH	sp|Q9LTR2|TGD2_ARATH Protein TRIGALACTOSYLDIACYLGLYCEROL 2, chloroplastic OS=Arabidopsis thaliana GN=TGD2 PE=1 SV=1
Ghir_A02.637.1	XP_017629734.1	PREDICTED: uncharacterized protein LOC108472692 [Gossypium arboreum]	*	*	*	*	*	*	*	*
Ghir_A02.643.1	XP_016742587.1	PREDICTED: 40S ribosomal protein S15-1-like isoform X1 [Gossypium hirsutum]	GO:0006412(translation)	GO:0005840(ribosome);GO:0015935(small ribosomal subunit);GO:0030529(intracellular ribonucleoprotein complex)	GO:0003735(structural constituent of ribosome);GO:0003723(RNA binding)	K02958|RP-S15e, RPS15|http://www.genome.jp/dbget-bin/www_bget?ko:K02958	ko03010(Ribosome)	KOG0898(J)(40S ribosomal protein S15)	sp|Q08112|RS151_ARATH	sp|Q08112|RS151_ARATH 40S ribosomal protein S15-1 OS=Arabidopsis thaliana GN=RPS15A PE=2 SV=1
Ghir_A02.646.1	XP_016742254.1	PREDICTED: serine/threonine-protein kinase TOR-like isoform X3 [Gossypium hirsutum]	*	*	*	K07203|MTOR, FRAP, TOR|http://www.genome.jp/dbget-bin/www_bget?ko:K07203	ko04136(Autophagy - other eukaryotes)	KOG0891(L)(DNA-dependent protein kinase)	sp|Q9FR53|TOR_ARATH	sp|Q9FR53|TOR_ARATH Serine/threonine-protein kinase TOR OS=Arabidopsis thaliana GN=TOR PE=1 SV=1
Ghir_A02.660.1	XP_012480566.1	PREDICTED: uncharacterized protein LOC105795474 [Gossypium raimondii]	*	*	GO:0003676(nucleic acid binding);GO:0005524(ATP binding);GO:0004386(helicase activity);GO:0016787(hydrolase activity)	K13025|EIF4A3, FAL1|http://www.genome.jp/dbget-bin/www_bget?ko:K13025	ko03040(Spliceosome);ko03013(RNA transport);ko03015(mRNA surveillance pathway)	KOG0327(J)(Translation initiation factor 4F, helicase subunit (eIF-4A) and related helicases)	sp|Q94A52|RH2_ARATH	sp|Q94A52|RH2_ARATH DEAD-box ATP-dependent RNA helicase 2 OS=Arabidopsis thaliana GN=RH2 PE=2 SV=2
Ghir_A02.660.2	XP_017621613.1	PREDICTED: myosin-14-like [Gossypium arboreum]	*	*	GO:0003676(nucleic acid binding);GO:0005524(ATP binding);GO:0004386(helicase activity);GO:0016787(hydrolase activity)	K13025|EIF4A3, FAL1|http://www.genome.jp/dbget-bin/www_bget?ko:K13025	ko03040(Spliceosome);ko03013(RNA transport);ko03015(mRNA surveillance pathway)	KOG0327(J)(Translation initiation factor 4F, helicase subunit (eIF-4A) and related helicases)	*	*
Ghir_A02.660.3	KJB12398.1	hypothetical protein B456_002G016100 [Gossypium raimondii]	*	*	GO:0003676(nucleic acid binding);GO:0005524(ATP binding);GO:0004386(helicase activity);GO:0016787(hydrolase activity)	K13025|EIF4A3, FAL1|http://www.genome.jp/dbget-bin/www_bget?ko:K13025	ko03040(Spliceosome);ko03013(RNA transport);ko03015(mRNA surveillance pathway)	KOG0327(J)(Translation initiation factor 4F, helicase subunit (eIF-4A) and related helicases)	*	*
Ghir_A02.669.1	KHF98227.1	hypothetical protein F383_37681 [Gossypium arboreum]	*	*	*	*	*	*	*	*
Ghir_A02.675.1	XP_012442199.1	PREDICTED: uncharacterized protein LOC105767239 [Gossypium raimondii]	*	*	*	*	*	*	*	*
Ghir_A02.679.1	XP_016726161.1	PREDICTED: uncharacterized protein LOC107937452 [Gossypium hirsutum]	*	*	*	*	*	*	*	*
Ghir_A02.686.1	XP_016728870.1	PREDICTED: uncharacterized protein LOC107939978 isoform X2 [Gossypium hirsutum]	GO:0006470(protein dephosphorylation)	GO:0005737(cytoplasm);GO:0005634(nucleus)	GO:0046983(protein dimerization activity);GO:0016787(hydrolase activity);GO:0004721(phosphoprotein phosphatase activity)	K04460|PPP5C|http://www.genome.jp/dbget-bin/www_bget?ko:K04460	*	*	sp|Q84XU2|PPP5_ARATH	sp|Q84XU2|PPP5_ARATH Serine/threonine-protein phosphatase 5 OS=Arabidopsis thaliana GN=PAPP5 PE=1 SV=1
Ghir_A02.689.1	XP_013738980.1	PREDICTED: uncharacterized protein LOC106441757 [Brassica napus]	*	*	*	*	*	*	sp|P0C2F6|RNHX1_ARATH	sp|P0C2F6|RNHX1_ARATH Putative ribonuclease H protein At1g65750 OS=Arabidopsis thaliana GN=At1g65750 PE=3 SV=1
Ghir_A02.691.1	KHF97691.1	hypothetical protein F383_37025 [Gossypium arboreum]	*	*	*	*	*	*	*	*
Ghir_A02.696.1	XP_017623397.1	PREDICTED: uncharacterized protein LOC108467297 [Gossypium arboreum]	*	*	*	*	*	*	*	*
Ghir_A02.698.1	*	*	*	*	*	*	*	*	*	*
Ghir_A02.71.1	XP_017632579.1	PREDICTED: uncharacterized mitochondrial protein AtMg00810-like [Gossypium arboreum]	*	*	*	*	*	*	sp|P10978|POLX_TOBAC	sp|P10978|POLX_TOBAC Retrovirus-related Pol polyprotein from transposon TNT 1-94 OS=Nicotiana tabacum PE=2 SV=1
Ghir_A02.720.1	KHG28556.1	hypothetical protein F383_34948 [Gossypium arboreum]	*	*	*	*	*	*	*	*
Ghir_A02.721.1	*	*	*	*	*	*	*	*	*	*
Ghir_A02.730.1	XP_017621935.1	PREDICTED: exosome complex component RRP43-like [Gossypium arboreum]	GO:0006396(RNA processing);GO:0006401(RNA catabolic process)	GO:0000178(exosome (RNase complex))	*	K12586|RRP43, EXOSC8, OIP2|http://www.genome.jp/dbget-bin/www_bget?ko:K12586	ko03018(RNA degradation)	KOG1613(J)(Exosomal 3'-5' exoribonuclease complex, subunit Rrp43)	sp|Q96B26|EXOS8_HUMAN	sp|Q96B26|EXOS8_HUMAN Exosome complex component RRP43 OS=Homo sapiens GN=EXOSC8 PE=1 SV=1
Ghir_A02.730.2	XP_017621935.1	PREDICTED: exosome complex component RRP43-like [Gossypium arboreum]	GO:0006396(RNA processing);GO:0006401(RNA catabolic process)	GO:0000178(exosome (RNase complex))	*	K12586|RRP43, EXOSC8, OIP2|http://www.genome.jp/dbget-bin/www_bget?ko:K12586	ko03018(RNA degradation)	*	*	*
Ghir_A02.732.1	*	*	*	*	*	*	*	*	*	*
Ghir_A02.743.1	KHG03354.1	Protein three rows [Gossypium arboreum]	*	*	*	*	*	*	*	*
Ghir_A02.776.1	XP_016728426.1	PREDICTED: uncharacterized protein LOC107939596 [Gossypium hirsutum]	GO:0090305(nucleic acid phosphodiester bond hydrolysis);GO:0006974(cellular response to DNA damage stimulus);GO:0006310(DNA recombination);GO:0006281(DNA repair)	GO:0033557(Slx1-Slx4 complex);GO:0005634(nucleus)	GO:0004520(endodeoxyribonuclease activity);GO:0017108(5'-flap endonuclease activity);GO:0004518(nuclease activity);GO:0016787(hydrolase activity);GO:0004519(endonuclease activity)	K15078|SLX1|http://www.genome.jp/dbget-bin/www_bget?ko:K15078	*	*	sp|F4JIF5|TCX2_ARATH	sp|F4JIF5|TCX2_ARATH Protein tesmin/TSO1-like CXC 2 OS=Arabidopsis thaliana GN=TCX2 PE=1 SV=1
Ghir_A02.777.1	XP_016728424.1	PREDICTED: uncharacterized protein LOC107939594 isoform X3 [Gossypium hirsutum]	GO:0090305(nucleic acid phosphodiester bond hydrolysis);GO:0006974(cellular response to DNA damage stimulus);GO:0006310(DNA recombination);GO:0006281(DNA repair)	GO:0033557(Slx1-Slx4 complex);GO:0005634(nucleus)	GO:0004518(nuclease activity);GO:0004520(endodeoxyribonuclease activity);GO:0017108(5'-flap endonuclease activity);GO:0016787(hydrolase activity);GO:0004519(endonuclease activity)	K15078|SLX1|http://www.genome.jp/dbget-bin/www_bget?ko:K15078	*	KOG1125(R)(TPR repeat-containing protein)	sp|Q9FMA3|PEX5_ARATH	sp|Q9FMA3|PEX5_ARATH Peroxisome biogenesis protein 5 OS=Arabidopsis thaliana GN=PEX5 PE=1 SV=1
Ghir_A02.81.1	XP_016711362.1	PREDICTED: uncharacterized protein LOC107925231 [Gossypium hirsutum]	*	*	*	*	*	*	*	*
Ghir_A03.1.1	XP_012483599.1	PREDICTED: uncharacterized protein LOC105798177 isoform X2 [Gossypium raimondii]	*	GO:0016020(membrane);GO:0016021(integral component of membrane)	*	*	*	*	*	*
Ghir_A03.109.1	XP_017607651.1	PREDICTED: FH protein interacting protein FIP2-like isoform X1 [Gossypium arboreum]	*	*	*	*	*	*	sp|Q9SE95|FIP2_ARATH	sp|Q9SE95|FIP2_ARATH FH protein interacting protein FIP2 OS=Arabidopsis thaliana GN=FIP2 PE=1 SV=1
Ghir_A03.109.2	KHG22895.1	FH interacting protein FIP2 -like protein [Gossypium arboreum]	*	*	*	*	*	*	*	*
Ghir_A03.110.1	*	*	*	*	*	*	*	*	*	*
Ghir_A03.115.1	*	*	*	*	*	*	*	*	*	*
Ghir_A03.118.1	*	*	*	*	*	*	*	*	*	*
Ghir_A03.123.1	XP_016747102.1	PREDICTED: uncharacterized protein LOC107955819 [Gossypium hirsutum]	*	*	*	*	*	*	*	*
Ghir_A03.123.2	XP_016747102.1	PREDICTED: uncharacterized protein LOC107955819 [Gossypium hirsutum]	*	*	*	*	*	*	*	*
Ghir_A03.153.1	XP_016675838.1	PREDICTED: uncharacterized protein LOC107895117 [Gossypium hirsutum]	*	*	*	*	*	*	*	*
Ghir_A03.155.1	XP_016737462.1	PREDICTED: uncharacterized protein LOC107947334 [Gossypium hirsutum]	*	*	*	*	*	*	*	*
Ghir_A03.164.1	XP_017639733.1	PREDICTED: myosin heavy chain kinase B-like [Gossypium arboreum]	*	*	*	*	*	KOG0266(R)(WD40 repeat-containing protein)	sp|O48716|JGB_ARATH	sp|O48716|JGB_ARATH Protein JINGUBANG OS=Arabidopsis thaliana GN=JGB PE=1 SV=1
Ghir_A03.187.1	*	*	*	*	*	*	*	*	*	*
Ghir_A03.188.1	GAU44059.1	hypothetical protein TSUD_399580 [Trifolium subterraneum]	*	*	*	*	*	*	*	*
Ghir_A03.190.1	XP_016667021.1	PREDICTED: uncharacterized protein LOC107887338 isoform X1 [Gossypium hirsutum]	*	*	*	K17046|DEK|http://www.genome.jp/dbget-bin/www_bget?ko:K17046	*	*	*	*
Ghir_A03.194.1	XP_017614047.1	PREDICTED: uncharacterized protein LOC108459204 [Gossypium arboreum]	*	*	*	K20224|IPO9, RANBP9|http://www.genome.jp/dbget-bin/www_bget?ko:K20224	*	KOG3166(J)(60S ribosomal protein L7A)	sp|P0DKK7|RL7A2_ORYSJ	sp|P0DKK7|RL7A2_ORYSJ 60S ribosomal protein L7a-2 OS=Oryza sativa subsp. japonica GN=RPL7A-2 PE=2 SV=1
Ghir_A03.2.1	XP_016732788.1	PREDICTED: uncharacterized protein LOC107943542 isoform X4 [Gossypium hirsutum]	*	*	*	K13342|PEX5, PXR1|http://www.genome.jp/dbget-bin/www_bget?ko:K13342	ko04146(Peroxisome)	KOG1125(R)(TPR repeat-containing protein)	sp|Q9FMA3|PEX5_ARATH	sp|Q9FMA3|PEX5_ARATH Peroxisome biogenesis protein 5 OS=Arabidopsis thaliana GN=PEX5 PE=1 SV=1
Ghir_A03.208.1	YP_006503350.1	RNA polymerase beta'' subunit (chloroplast) [Gossypium somalense]	GO:0006351(transcription, DNA-templated)	GO:0009507(chloroplast);GO:0009536(plastid)	GO:0003899(DNA-directed 5'-3' RNA polymerase activity);GO:0003677(DNA binding);GO:0016740(transferase activity);GO:0016779(nucleotidyltransferase activity)	K03046|rpoC|http://www.genome.jp/dbget-bin/www_bget?ko:K03046	ko03020(RNA polymerase);ko00230(Purine metabolism);ko00240(Pyrimidine metabolism)	*	sp|Q2L8Z5|RPOC2_GOSHI	sp|Q2L8Z5|RPOC2_GOSHI DNA-directed RNA polymerase subunit beta'' OS=Gossypium hirsutum GN=rpoC2 PE=3 SV=1
Ghir_A03.225.1	XP_016702778.1	PREDICTED: cytochrome P450 86A1-like [Gossypium hirsutum]	GO:0055114(oxidation-reduction process)	GO:0016020(membrane);GO:0016021(integral component of membrane)	GO:0004497(monooxygenase activity);GO:0016705(oxidoreductase activity, acting on paired donors, with incorporation or reduction of molecular oxygen);GO:0020037(heme binding);GO:0046872(metal ion binding);GO:0005506(iron ion binding);GO:0016491(oxidoreductase activity)	K15401|CYP86A1|http://www.genome.jp/dbget-bin/www_bget?ko:K15401	ko00073(Cutin, suberine and wax biosynthesis)	KOG3092(TDK)(Casein kinase II, beta subunit)	sp|P48422|C86A1_ARATH	sp|P48422|C86A1_ARATH Cytochrome P450 86A1 OS=Arabidopsis thaliana GN=CYP86A1 PE=1 SV=2
Ghir_A03.248.1	XP_017643869.1	PREDICTED: pentatricopeptide repeat-containing protein At1g64580-like isoform X2 [Gossypium arboreum]	*	*	*	K17710|PTCD1|http://www.genome.jp/dbget-bin/www_bget?ko:K17710	*	*	sp|Q9SR00|PP213_ARATH	sp|Q9SR00|PP213_ARATH Pentatricopeptide repeat-containing protein At3g04760, chloroplastic OS=Arabidopsis thaliana GN=At3g04760 PE=2 SV=1
Ghir_A03.255.1	*	*	*	*	*	*	*	*	*	*
Ghir_A03.259.1	XP_008387639.1	PREDICTED: uncharacterized protein LOC103450094 [Malus domestica]	*	*	*	*	*	*	*	*
Ghir_A03.28.1	KJB20989.1	hypothetical protein B456_003G176600 [Gossypium raimondii]	*	GO:0016021(integral component of membrane);GO:0016020(membrane)	*	*	*	*	*	*
Ghir_A03.29.1	XP_016721500.1	PREDICTED: uncharacterized protein LOC107933732 isoform X1 [Gossypium hirsutum]	*	*	*	*	*	*	*	*
Ghir_A03.29.2	XP_016721500.1	PREDICTED: uncharacterized protein LOC107933732 isoform X1 [Gossypium hirsutum]	*	*	*	*	*	*	*	*
Ghir_A03.303.1	XP_012477795.1	PREDICTED: uncharacterized protein LOC105793429 [Gossypium raimondii]	*	*	*	*	*	*	*	*
Ghir_A03.304.1	*	*	*	*	*	*	*	*	*	*
Ghir_A03.307.1	*	*	*	*	*	*	*	*	*	*
Ghir_A03.308.1	XP_016739155.1	PREDICTED: uncharacterized protein LOC107948980 [Gossypium hirsutum]	*	GO:0016020(membrane);GO:0016021(integral component of membrane)	*	*	*	*	*	*
Ghir_A03.34.1	XP_016726161.1	PREDICTED: uncharacterized protein LOC107937452 [Gossypium hirsutum]	*	*	*	*	*	*	*	*
Ghir_A03.341.1	XP_016738209.1	PREDICTED: probable leucine-rich repeat receptor-like protein kinase At1g68400 [Gossypium hirsutum]	GO:0006468(protein phosphorylation)	GO:0016021(integral component of membrane);GO:0016020(membrane)	GO:0004672(protein kinase activity);GO:0005524(ATP binding);GO:0000166(nucleotide binding)	*	*	*	sp|Q9M9C5|Y1680_ARATH	sp|Q9M9C5|Y1680_ARATH Probable leucine-rich repeat receptor-like protein kinase At1g68400 OS=Arabidopsis thaliana GN=At1g68400 PE=2 SV=1
Ghir_A03.367.1	KHG27454.1	hypothetical protein F383_14538 [Gossypium arboreum]	*	*	*	*	*	*	*	*
Ghir_A03.371.1	XP_012487767.1	PREDICTED: uncharacterized protein LOC105800965 [Gossypium raimondii]	*	*	*	*	*	*	sp|P93295|M310_ARATH	sp|P93295|M310_ARATH Uncharacterized mitochondrial protein AtMg00310 OS=Arabidopsis thaliana GN=AtMg00310 PE=4 SV=1
Ghir_A03.372.1	*	*	*	*	*	*	*	*	*	*
Ghir_A03.383.1	*	*	*	*	*	*	*	*	*	*
Ghir_A03.387.1	XP_016690554.1	PREDICTED: uncharacterized protein LOC107907740 [Gossypium hirsutum]	*	*	*	*	*	*	*	*
Ghir_A03.396.1	*	*	*	*	*	*	*	*	*	*
Ghir_A03.408.1	XP_012462107.1	PREDICTED: uncharacterized protein LOC105782133 isoform X3 [Gossypium raimondii]	*	*	*	*	*	*	sp|Q9LHN9|IQM2_ARATH	sp|Q9LHN9|IQM2_ARATH IQ domain-containing protein IQM2 OS=Arabidopsis thaliana GN=IQM2 PE=2 SV=1
Ghir_A03.408.2	XP_012462104.1	PREDICTED: uncharacterized protein LOC105782133 isoform X1 [Gossypium raimondii]	*	*	*	*	*	*	*	*
Ghir_A03.419.1	XP_016666581.1	PREDICTED: probable NAD(P)H dehydrogenase (quinone) FQR1-like 2 [Gossypium hirsutum]	GO:0045892(negative regulation of transcription, DNA-templated)	*	GO:0010181(FMN binding);GO:0016491(oxidoreductase activity)	K03809|wrbA|http://www.genome.jp/dbget-bin/www_bget?ko:K03809	ko00130(Ubiquinone and other terpenoid-quinone biosynthesis)	KOG3135(R)(1,4-benzoquinone reductase-like; Trp repressor binding protein-like/protoplast-secreted protein)	sp|O23207|FQRL2_ARATH	sp|O23207|FQRL2_ARATH Probable NAD(P)H dehydrogenase (quinone) FQR1-like 2 OS=Arabidopsis thaliana GN=At4g36750 PE=1 SV=1
Ghir_A03.436.1	*	*	*	*	*	*	*	*	*	*
Ghir_A03.436.2	XP_016723064.1	PREDICTED: uncharacterized protein LOC107935040 [Gossypium hirsutum]	*	*	*	*	*	*	*	*
Ghir_A03.447.1	XP_015693137.1	PREDICTED: ras-related protein Rab7 isoform X1 [Oryza brachyantha]	GO:0007264(small GTPase mediated signal transduction)	*	GO:0005525(GTP binding)	K07897|RAB7A|http://www.genome.jp/dbget-bin/www_bget?ko:K07897	ko04144(Endocytosis);ko04145(Phagosome)	KOG0078(TU)(GTP-binding protein SEC4, small G protein superfamily, and related Ras family GTP-binding proteins)	sp|Q40787|RAB7_CENCI	sp|Q40787|RAB7_CENCI Ras-related protein Rab7 OS=Cenchrus ciliaris PE=2 SV=1
Ghir_A03.447.2	XP_016714633.1	PREDICTED: ras-related protein Rab7 [Gossypium hirsutum]	GO:0007264(small GTPase mediated signal transduction)	*	GO:0005525(GTP binding)	K07897|RAB7A|http://www.genome.jp/dbget-bin/www_bget?ko:K07897	ko04144(Endocytosis);ko04145(Phagosome)	KOG0394(R)(Ras-related GTPase)	sp|P31022|RAB7_PEA	sp|P31022|RAB7_PEA Ras-related protein Rab7 OS=Pisum sativum PE=2 SV=1
Ghir_A03.48.1	XP_017640054.1	PREDICTED: uncharacterized protein LOC108481423 [Gossypium arboreum]	*	*	*	*	*	*	*	*
Ghir_A03.49.1	XP_016752759.1	PREDICTED: uncharacterized protein LOC107961024 [Gossypium hirsutum]	*	*	*	*	*	*	*	*
Ghir_A03.516.1	*	*	*	*	*	*	*	*	*	*
Ghir_A03.518.1	XP_017640840.1	PREDICTED: proline-rich receptor-like protein kinase PERK2 [Gossypium arboreum]	*	*	*	*	*	*	*	*
Ghir_A03.524.1	KHG15104.1	hypothetical protein F383_18017 [Gossypium arboreum]	*	*	*	*	*	*	*	*
Ghir_A03.580.1	*	*	*	*	*	*	*	*	*	*
Ghir_A03.580.2	*	*	*	*	*	*	*	*	*	*
Ghir_A03.597.1	XP_012474420.1	PREDICTED: uncharacterized protein LOC105791080 isoform X2 [Gossypium raimondii]	*	*	*	*	*	*	*	*
Ghir_A03.619.1	KHF98173.1	hypothetical protein F383_37315 [Gossypium arboreum]	*	*	*	*	*	*	*	*
Ghir_A03.629.1	KJB48190.1	hypothetical protein B456_008G056200 [Gossypium raimondii]	*	*	*	*	*	*	*	*
Ghir_A03.631.1	XP_012453410.1	PREDICTED: uncharacterized protein LOC105775441 [Gossypium raimondii]	*	*	*	*	*	*	*	*
Ghir_A03.638.1	*	*	*	*	*	*	*	*	*	*
Ghir_A03.643.1	XP_016754298.1	PREDICTED: uncharacterized protein LOC107962422 isoform X1 [Gossypium hirsutum]	*	*	*	K18192|ATP10|http://www.genome.jp/dbget-bin/www_bget?ko:K18192	*	*	*	*
Ghir_A03.643.2	XP_016743057.1	PREDICTED: uncharacterized protein LOC107952300 isoform X1 [Gossypium hirsutum]	*	*	*	K18192|ATP10|http://www.genome.jp/dbget-bin/www_bget?ko:K18192	*	*	*	*
Ghir_A03.660.1	XP_012461392.1	PREDICTED: uncharacterized protein LOC105781396 [Gossypium raimondii]	*	*	*	*	*	*	sp|P08548|LIN1_NYCCO	sp|P08548|LIN1_NYCCO LINE-1 reverse transcriptase homolog OS=Nycticebus coucang PE=3 SV=1
Ghir_A03.664.1	XP_012441837.1	PREDICTED: uncharacterized protein LOC105766820 [Gossypium raimondii]	*	*	*	*	*	*	*	*
Ghir_A03.701.1	KHG09158.1	hypothetical protein F383_36317 [Gossypium arboreum]	*	*	*	K07204|RAPTOR|http://www.genome.jp/dbget-bin/www_bget?ko:K07204	ko04136(Autophagy - other eukaryotes)	*	*	*
Ghir_A03.727.1	XP_016666030.1	PREDICTED: uncharacterized protein LOC107886547 [Gossypium hirsutum]	*	GO:0016020(membrane);GO:0016021(integral component of membrane)	*	K08245|E3.4.23.40|http://www.genome.jp/dbget-bin/www_bget?ko:K08245	*	KOG1339(O)(Aspartyl protease)	sp|O04057|ASPR_CUCPE	sp|O04057|ASPR_CUCPE Aspartic proteinase OS=Cucurbita pepo PE=2 SV=1
Ghir_A03.727.2	XP_016672159.1	PREDICTED: uncharacterized protein LOC107891771 isoform X1 [Gossypium hirsutum]	*	*	*	K08245|E3.4.23.40|http://www.genome.jp/dbget-bin/www_bget?ko:K08245	*	KOG1339(O)(Aspartyl protease)	*	*
Ghir_A03.732.1	XP_016675326.1	PREDICTED: uncharacterized protein LOC107894577 [Gossypium hirsutum]	*	GO:0016020(membrane);GO:0016021(integral component of membrane)	*	*	*	*	*	*
Ghir_A03.732.2	XP_016724890.1	PREDICTED: uncharacterized protein LOC107936651 [Gossypium hirsutum]	*	GO:0016020(membrane);GO:0016021(integral component of membrane)	*	*	*	*	*	*
Ghir_A03.739.1	XP_012441796.1	PREDICTED: uncharacterized protein LOC105766768 [Gossypium raimondii]	*	*	*	*	*	*	*	*
Ghir_A03.740.1	XP_016667091.1	PREDICTED: uncharacterized protein LOC107887387 isoform X1 [Gossypium hirsutum]	*	*	*	*	*	KOG0731(O)(AAA+-type ATPase containing the peptidase M41 domain)	sp|O22993|FTSI1_ARATH	sp|O22993|FTSI1_ARATH Probable inactive ATP-dependent zinc metalloprotease FTSHI 1, chloroplastic OS=Arabidopsis thaliana GN=FTSHI1 PE=1 SV=1
Ghir_A03.747.1	KHG24212.1	hypothetical protein F383_06912 [Gossypium arboreum]	*	*	*	*	*	*	*	*
Ghir_A03.748.1	*	*	*	*	*	*	*	*	*	*
Ghir_A03.749.1	*	*	*	*	*	*	*	*	*	*
Ghir_A03.75.1	KHG27454.1	hypothetical protein F383_14538 [Gossypium arboreum]	*	*	*	*	*	*	*	*
Ghir_A03.750.1	*	*	*	*	*	*	*	*	*	*
Ghir_A03.759.1	KHG07646.1	Protein MurJ [Gossypium arboreum]	*	*	*	*	*	*	*	*
Ghir_A03.760.1	XP_016665659.1	PREDICTED: probable inactive ATP-dependent zinc metalloprotease FTSHI 1, chloroplastic [Gossypium hirsutum]	*	GO:0005615(extracellular space)	GO:0008289(lipid binding)	K05399|LBP|http://www.genome.jp/dbget-bin/www_bget?ko:K05399	*	*	sp|O22993|FTSI1_ARATH	sp|O22993|FTSI1_ARATH Probable inactive ATP-dependent zinc metalloprotease FTSHI 1, chloroplastic OS=Arabidopsis thaliana GN=FTSHI1 PE=1 SV=1
Ghir_A03.760.2	XP_016665659.1	PREDICTED: probable inactive ATP-dependent zinc metalloprotease FTSHI 1, chloroplastic [Gossypium hirsutum]	GO:0006508(proteolysis)	GO:0005615(extracellular space);GO:0016020(membrane);GO:0016021(integral component of membrane)	GO:0008289(lipid binding);GO:0005524(ATP binding);GO:0004222(metalloendopeptidase activity);GO:0000166(nucleotide binding)	K05399|LBP|http://www.genome.jp/dbget-bin/www_bget?ko:K05399	*	*	*	*
Ghir_A03.763.1	KHG08755.1	udp-n-acetylglucosamine--n-acetylmuramyl- (pentapeptide) pyrophosphoryl-undecaprenol n-acetylglucosamine transferase [Gossypium arboreum]	*	*	*	*	*	*	*	*
Ghir_A03.764.1	*	*	*	*	*	*	*	*	*	*
Ghir_A03.767.1	KHG13234.1	hypothetical protein F383_20065 [Gossypium arboreum]	*	*	*	*	*	*	*	*
Ghir_A03.777.1	*	*	*	*	*	*	*	*	*	*
Ghir_A03.783.1	*	*	*	*	*	*	*	*	*	*
Ghir_A03.799.1	XP_012439307.1	PREDICTED: uncharacterized protein LOC105764991 [Gossypium raimondii]	*	*	*	*	*	*	*	*
Ghir_A03.805.1	*	*	*	*	*	*	*	*	*	*
Ghir_A03.817.1	*	*	*	*	*	*	*	*	*	*
Ghir_A03.819.1	XP_017634068.1	PREDICTED: uncharacterized mitochondrial protein AtMg00810-like [Gossypium arboreum]	*	*	*	*	*	*	sp|P10978|POLX_TOBAC	sp|P10978|POLX_TOBAC Retrovirus-related Pol polyprotein from transposon TNT 1-94 OS=Nicotiana tabacum PE=2 SV=1
Ghir_A03.827.1	XP_016712418.1	PREDICTED: uncharacterized protein LOC107926128 [Gossypium hirsutum]	*	*	*	*	*	*	*	*
Ghir_A03.840.1	KHG25835.1	hypothetical protein F383_09965 [Gossypium arboreum]	*	*	*	*	*	*	*	*
Ghir_A03.845.1	*	*	*	*	*	*	*	*	*	*
Ghir_A03.849.1	XP_012459450.1	PREDICTED: uncharacterized protein LOC105779965 [Gossypium raimondii]	*	*	*	*	*	*	*	*
Ghir_A03.871.1	XP_016728913.1	PREDICTED: uncharacterized protein LOC107940016 [Gossypium hirsutum]	*	*	*	*	*	*	*	*
Ghir_A03.873.1	XP_016679275.1	PREDICTED: uncharacterized protein LOC107898261 [Gossypium hirsutum]	*	*	*	*	*	*	*	*
Ghir_A03.891.1	XP_016666531.1	PREDICTED: LIM domain-containing protein WLIM1-like [Gossypium hirsutum]	*	*	GO:0008270(zinc ion binding);GO:0046872(metal ion binding)	K09377|CSRP|http://www.genome.jp/dbget-bin/www_bget?ko:K09377	*	KOG1700(TZ)(Regulatory protein MLP and related LIM proteins)	sp|P29675|SF3_HELAN	sp|P29675|SF3_HELAN Pollen-specific protein SF3 OS=Helianthus annuus GN=SF3 PE=2 SV=1
Ghir_A03.91.1	XP_017632546.1	PREDICTED: uncharacterized protein LOC108475046 [Gossypium arboreum]	*	*	*	*	*	*	*	*
Ghir_A03.938.1	XP_016734422.1	PREDICTED: coiled-coil domain-containing protein 124-like [Gossypium hirsutum]	*	*	*	*	*	*	*	*
Ghir_A03.94.1	KJB20181.1	hypothetical protein B456_003G136900 [Gossypium raimondii]	GO:0009231(riboflavin biosynthetic process)	*	GO:0008686(3,4-dihydroxy-2-butanone-4-phosphate synthase activity);GO:0003935(GTP cyclohydrolase II activity)	K14652|ribBA|http://www.genome.jp/dbget-bin/www_bget?ko:K14652	ko00740(Riboflavin metabolism)	KOG1284(H)(Bifunctional GTP cyclohydrolase II/3,4-dihydroxy-2butanone-4-phosphate synthase)	sp|Q9FN89|RIBA3_ARATH	sp|Q9FN89|RIBA3_ARATH Monofunctional riboflavin biosynthesis protein RIBA 3, chloroplastic OS=Arabidopsis thaliana GN=RIBA3 PE=1 SV=1
Ghir_A04.107.1	YP_009159802.1	Ycf68 protein (chloroplast) [Carnegiea gigantea]	*	GO:0009536(plastid);GO:0009507(chloroplast)	*	*	*	*	sp|Q49KT9|YCF68_EUCGG	sp|Q49KT9|YCF68_EUCGG Uncharacterized protein ycf68 OS=Eucalyptus globulus subsp. globulus GN=ycf68-1 PE=3 SV=1
Ghir_A04.115.1	XP_016737822.1	PREDICTED: uncharacterized protein LOC107947817 [Gossypium hirsutum]	*	*	*	*	*	*	*	*
Ghir_A04.132.1	KHG12229.1	putative G-protein coupled receptor [Gossypium arboreum]	*	*	*	*	*	*	*	*
Ghir_A04.132.2	XP_016752744.1	PREDICTED: E3 ubiquitin-protein ligase PUB24-like [Gossypium hirsutum]	GO:0016567(protein ubiquitination)	*	GO:0004842(ubiquitin-protein transferase activity)	*	*	*	sp|Q9SF15|PUB24_ARATH	sp|Q9SF15|PUB24_ARATH E3 ubiquitin-protein ligase PUB24 OS=Arabidopsis thaliana GN=PUB24 PE=1 SV=1
Ghir_A04.132.3	XP_017620692.1	PREDICTED: CBL-interacting serine/threonine-protein kinase 9-like [Gossypium arboreum]	*	*	*	*	*	*	sp|Q9MAM1|CIPK9_ARATH	sp|Q9MAM1|CIPK9_ARATH CBL-interacting serine/threonine-protein kinase 9 OS=Arabidopsis thaliana GN=CIPK9 PE=1 SV=2
Ghir_A04.139.1	XP_016738418.1	PREDICTED: uncharacterized protein LOC107948395 [Gossypium hirsutum]	*	*	*	K10357|MYO5|http://www.genome.jp/dbget-bin/www_bget?ko:K10357	*	*	sp|Q0WPU1|MYO15_ARATH	sp|Q0WPU1|MYO15_ARATH Myosin-15 OS=Arabidopsis thaliana GN=XI-I PE=1 SV=1
Ghir_A04.139.2	XP_016738418.1	PREDICTED: uncharacterized protein LOC107948395 [Gossypium hirsutum]	*	GO:0016020(membrane);GO:0016021(integral component of membrane)	*	*	*	*	*	*
Ghir_A04.139.3	XP_016724890.1	PREDICTED: uncharacterized protein LOC107936651 [Gossypium hirsutum]	*	GO:0016020(membrane);GO:0016021(integral component of membrane)	*	*	*	*	*	*
Ghir_A04.140.1	*	*	*	*	*	*	*	*	*	*
Ghir_A04.149.1	KHG22275.1	RNA polymerase II [Gossypium arboreum]	*	*	*	*	*	*	*	*
Ghir_A04.163.1	XP_017648981.1	PREDICTED: pentatricopeptide repeat-containing protein At5g02830, chloroplastic [Gossypium arboreum]	GO:0006259(DNA metabolic process);GO:0000737(DNA catabolic process, endonucleolytic);GO:0006265(DNA topological change)	GO:0005694(chromosome);GO:0009330(DNA topoisomerase complex (ATP-hydrolyzing));GO:0005634(nucleus)	GO:0000287(magnesium ion binding);GO:0003677(DNA binding);GO:0016853(isomerase activity);GO:0046872(metal ion binding);GO:0003824(catalytic activity);GO:0005524(ATP binding);GO:0000166(nucleotide binding);GO:0003918(DNA topoisomerase type II (ATP-hydrolyzing) activity);GO:0003916(DNA topoisomerase activity)	K10878|SPO11|http://www.genome.jp/dbget-bin/www_bget?ko:K10878	*	*	sp|Q9LZ03|TOP6A_ARATH	sp|Q9LZ03|TOP6A_ARATH DNA topoisomerase 6 subunit A OS=Arabidopsis thaliana GN=TOP6A PE=1 SV=1
Ghir_A04.167.1	KHG24893.1	hypothetical protein F383_08884 [Gossypium arboreum]	*	*	*	*	*	*	*	*
Ghir_A04.168.1	XP_017611026.1	PREDICTED: altered inheritance rate of mitochondria protein 25 [Gossypium arboreum]	*	*	*	*	*	*	*	*
Ghir_A04.182.1	KJB76859.1	hypothetical protein B456_012G110500 [Gossypium raimondii]	*	*	*	*	*	*	*	*
Ghir_A04.185.1	NP_001314480.1	steroid 5-alpha-reductase DET2 [Gossypium hirsutum]	GO:0008202(steroid metabolic process);GO:0090377(seed trichome initiation);GO:0090378(seed trichome elongation);GO:0016132(brassinosteroid biosynthetic process);GO:0006629(lipid metabolic process);GO:0055114(oxidation-reduction process)	GO:0005737(cytoplasm);GO:0016021(integral component of membrane);GO:0016020(membrane)	GO:0050213(progesterone 5-alpha-reductase activity);GO:0047751(cholestenone 5-alpha-reductase activity);GO:0016491(oxidoreductase activity);GO:0016627(oxidoreductase activity, acting on the CH-CH group of donors);GO:0003865(3-oxo-5-alpha-steroid 4-dehydrogenase activity);GO:0009917(sterol 5-alpha reductase activity)	K09591|DET2|http://www.genome.jp/dbget-bin/www_bget?ko:K09591	ko00905(Brassinosteroid biosynthesis)	KOG1638(I)(Steroid reductase)	sp|Q2QDF6|DET2_GOSHI	sp|Q2QDF6|DET2_GOSHI Steroid 5-alpha-reductase DET2 OS=Gossypium hirsutum GN=DET2 PE=1 SV=1
Ghir_A04.189.1	*	*	*	*	*	*	*	*	*	*
Ghir_A04.207.1	KHF99745.1	hypothetical protein F383_19268 [Gossypium arboreum]	*	*	*	*	*	*	*	*
Ghir_A04.211.1	XP_016677167.1	PREDICTED: probable prolyl 4-hydroxylase 7 [Gossypium hirsutum]	GO:0055114(oxidation-reduction process)	*	GO:0005506(iron ion binding);GO:0016705(oxidoreductase activity, acting on paired donors, with incorporation or reduction of molecular oxygen);GO:0016491(oxidoreductase activity);GO:0031418(L-ascorbic acid binding)	K00472|E1.14.11.2|http://www.genome.jp/dbget-bin/www_bget?ko:K00472	ko00330(Arginine and proline metabolism)	*	sp|Q8L970|P4H7_ARATH	sp|Q8L970|P4H7_ARATH Probable prolyl 4-hydroxylase 7 OS=Arabidopsis thaliana GN=P4H7 PE=2 SV=1
Ghir_A04.223.1	XP_016679922.1	PREDICTED: LRR receptor-like serine/threonine-protein kinase FLS2 [Gossypium hirsutum]	*	GO:0016020(membrane);GO:0016021(integral component of membrane)	*	*	*	*	sp|Q9M0G7|MIK1_ARATH	sp|Q9M0G7|MIK1_ARATH MDIS1-interacting receptor like kinase 1 OS=Arabidopsis thaliana GN=MIK1 PE=1 SV=1
Ghir_A04.23.1	*	*	*	*	*	*	*	*	*	*
Ghir_A04.239.1	*	*	*	*	*	*	*	*	*	*
Ghir_A04.245.1	*	*	*	*	*	*	*	*	*	*
Ghir_A04.245.2	*	*	*	*	*	*	*	*	*	*
Ghir_A04.262.1	*	*	*	*	*	*	*	*	*	*
Ghir_A04.273.1	*	*	*	*	*	*	*	*	*	*
Ghir_A04.274.1	XP_016718417.1	PREDICTED: uncharacterized protein LOC107931148 [Gossypium hirsutum]	*	*	GO:0008270(zinc ion binding);GO:0046872(metal ion binding)	*	*	*	*	*
Ghir_A04.319.1	KJB34451.1	hypothetical protein B456_006G066600, partial [Gossypium raimondii]	*	*	*	K18328|DBR1|http://www.genome.jp/dbget-bin/www_bget?ko:K18328	*	*	*	*
Ghir_A04.323.1	XP_017609433.1	PREDICTED: LRR receptor-like serine/threonine-protein kinase GSO1 [Gossypium arboreum]	*	*	*	*	*	*	*	*
Ghir_A04.332.1	KHG12673.1	RNA-directed RNA polymerase L [Gossypium arboreum]	*	*	*	*	*	*	*	*
Ghir_A04.333.1	*	*	*	*	*	*	*	*	*	*
Ghir_A04.334.1	*	*	*	*	*	*	*	*	*	*
Ghir_A04.335.1	*	*	*	*	*	*	*	*	*	*
Ghir_A04.348.1	XP_016737942.1	PREDICTED: uncharacterized protein LOC107947956 [Gossypium hirsutum]	*	*	*	*	*	*	*	*
Ghir_A04.357.1	XP_016754025.1	PREDICTED: vesicular-fusion protein SEC18-like isoform X1 [Gossypium hirsutum]	*	*	*	K06027|NSF|http://www.genome.jp/dbget-bin/www_bget?ko:K06027	*	KOG0741(O)(AAA+-type ATPase)	sp|Q9M0Y8|NSF_ARATH	sp|Q9M0Y8|NSF_ARATH Vesicle-fusing ATPase OS=Arabidopsis thaliana GN=NSF PE=2 SV=2
Ghir_A04.357.2	XP_016754025.1	PREDICTED: vesicular-fusion protein SEC18-like isoform X1 [Gossypium hirsutum]	*	*	*	K06027|NSF|http://www.genome.jp/dbget-bin/www_bget?ko:K06027	*	KOG0741(O)(AAA+-type ATPase)	*	*
Ghir_A04.357.3	XP_016754025.1	PREDICTED: vesicular-fusion protein SEC18-like isoform X1 [Gossypium hirsutum]	*	*	*	K06027|NSF|http://www.genome.jp/dbget-bin/www_bget?ko:K06027	*	KOG0741(O)(AAA+-type ATPase)	*	*
Ghir_A04.358.1	*	*	*	*	*	*	*	*	*	*
Ghir_A04.359.1	XP_016737822.1	PREDICTED: uncharacterized protein LOC107947817 [Gossypium hirsutum]	*	*	*	*	*	*	*	*
Ghir_A04.361.1	*	*	*	*	*	*	*	*	*	*
Ghir_A04.363.1	*	*	*	*	*	*	*	*	*	*
Ghir_A04.367.1	*	*	*	*	*	*	*	*	*	*
Ghir_A04.369.1	XP_016738659.1	PREDICTED: uncharacterized protein LOC107948572 isoform X3 [Gossypium hirsutum]	*	GO:0016020(membrane);GO:0016021(integral component of membrane)	*	*	*	*	*	*
Ghir_A04.370.1	XP_016720790.1	PREDICTED: uncharacterized protein LOC107933151 [Gossypium hirsutum]	*	*	*	*	*	*	*	*
Ghir_A04.377.1	CAN76326.1	hypothetical protein VITISV_014220 [Vitis vinifera]	*	*	*	*	*	*	sp|P10978|POLX_TOBAC	sp|P10978|POLX_TOBAC Retrovirus-related Pol polyprotein from transposon TNT 1-94 OS=Nicotiana tabacum PE=2 SV=1
Ghir_A04.389.1	KHG21416.1	MSH6-1: DNA mismatch repair protein Msh6-1 [Gossypium arboreum]	*	*	*	*	*	*	*	*
Ghir_A04.39.1	KHG22275.1	RNA polymerase II [Gossypium arboreum]	*	*	*	*	*	*	*	*
Ghir_A04.392.1	XP_016671480.1	PREDICTED: uncharacterized protein LOC107891240 isoform X3 [Gossypium hirsutum]	*	*	*	*	*	KOG0329(A)(ATP-dependent RNA helicase)	sp|Q94FB9|AB1D_ARATH	sp|Q94FB9|AB1D_ARATH ABC transporter D family member 1 OS=Arabidopsis thaliana GN=ABCC1 PE=1 SV=1
Ghir_A04.392.2	XP_016671480.1	PREDICTED: uncharacterized protein LOC107891240 isoform X3 [Gossypium hirsutum]	*	*	*	*	*	KOG0329(A)(ATP-dependent RNA helicase)	*	*
Ghir_A04.397.1	KJB38416.1	hypothetical protein B456_006G253800 [Gossypium raimondii]	*	*	*	*	*	*	sp|Q9CAM8|PP100_ARATH	sp|Q9CAM8|PP100_ARATH Pentatricopeptide repeat-containing protein At1g63150 OS=Arabidopsis thaliana GN=At1g63150 PE=2 SV=1
Ghir_A04.400.1	XP_016675445.1	PREDICTED: L10-interacting MYB domain-containing protein-like [Gossypium hirsutum]	*	*	*	*	*	*	*	*
Ghir_A04.413.1	*	*	*	*	*	*	*	*	*	*
Ghir_A04.426.1	XP_016737816.1	PREDICTED: diphthamide biosynthesis protein 2-like [Gossypium hirsutum]	GO:0017183(peptidyl-diphthamide biosynthetic process from peptidyl-histidine)	*	*	K17866|DPH2|http://www.genome.jp/dbget-bin/www_bget?ko:K17866	*	*	*	*
Ghir_A04.428.1	KJB68874.1	hypothetical protein B456_011G131600 [Gossypium raimondii]	*	*	*	*	*	*	*	*
Ghir_A04.429.1	XP_016738357.1	PREDICTED: uncharacterized protein LOC107948360 [Gossypium hirsutum]	*	*	*	*	*	*	*	*
Ghir_A04.43.1	XP_017602976.1	PREDICTED: glucose-6-phosphate/phosphate translocator 1, chloroplastic-like [Gossypium arboreum]	GO:0006810(transport)	GO:0016021(integral component of membrane);GO:0016020(membrane)	GO:0005215(transporter activity)	K15283|SLC35E1|http://www.genome.jp/dbget-bin/www_bget?ko:K15283	*	*	sp|Q9M5A9|GPT1_ARATH	sp|Q9M5A9|GPT1_ARATH Glucose-6-phosphate/phosphate translocator 1, chloroplastic OS=Arabidopsis thaliana GN=GPT1 PE=2 SV=1
Ghir_A04.431.1	XP_017629028.1	PREDICTED: uncharacterized protein LOC108472008 [Gossypium arboreum]	*	*	*	*	*	*	*	*
Ghir_A04.433.1	XP_016721479.1	PREDICTED: uncharacterized protein LOC107933707 [Gossypium hirsutum]	*	*	*	*	*	*	*	*
Ghir_A04.442.1	XP_016738350.1	PREDICTED: probable membrane-associated kinase regulator 3 [Gossypium hirsutum]	*	*	*	*	*	*	sp|O80624|MAKR4_ARATH	sp|O80624|MAKR4_ARATH Probable membrane-associated kinase regulator 4 OS=Arabidopsis thaliana GN=MAKR4 PE=3 SV=1
Ghir_A04.452.1	KHG23899.1	Dynein heavy chain [Gossypium arboreum]	*	*	*	*	*	*	*	*
Ghir_A04.457.1	XP_016668258.1	PREDICTED: thyroid adenoma-associated protein homolog isoform X1 [Gossypium hirsutum]	*	*	*	*	*	*	*	*
Ghir_A04.461.1	XP_016668820.1	PREDICTED: zinc finger BED domain-containing protein RICESLEEPER 2-like [Gossypium hirsutum]	*	*	*	*	*	*	sp|Q75HY5|RSLE3_ORYSJ	sp|Q75HY5|RSLE3_ORYSJ Zinc finger BED domain-containing protein RICESLEEPER 3 OS=Oryza sativa subsp. japonica GN=Os05g0583200 PE=2 SV=1
Ghir_A04.468.1	*	*	*	*	*	*	*	*	*	*
Ghir_A04.471.1	XP_017613541.1	PREDICTED: uncharacterized protein LOC108458646 [Gossypium arboreum]	*	*	*	*	*	*	*	*
Ghir_A04.473.1	XP_016739102.1	PREDICTED: phosphoinositide phosphatase SAC8-like isoform X1 [Gossypium hirsutum]	*	*	*	*	*	*	sp|Q96328|SAC8_ARATH	sp|Q96328|SAC8_ARATH Phosphoinositide phosphatase SAC8 OS=Arabidopsis thaliana GN=SAC8 PE=2 SV=1
Ghir_A04.483.1	XP_016739128.1	PREDICTED: uncharacterized protein LOC107948959 [Gossypium hirsutum]	*	*	*	*	*	*	*	*
Ghir_A04.500.1	XP_016742157.1	PREDICTED: L10-interacting MYB domain-containing protein-like [Gossypium hirsutum]	*	*	*	*	*	*	*	*
Ghir_A04.500.2	XP_016742157.1	PREDICTED: L10-interacting MYB domain-containing protein-like [Gossypium hirsutum]	*	*	*	*	*	*	sp|Q9FFJ8|LIMYB_ARATH	sp|Q9FFJ8|LIMYB_ARATH L10-interacting MYB domain-containing protein OS=Arabidopsis thaliana GN=LIMYB PE=1 SV=1
Ghir_A04.512.1	XP_016694253.1	PREDICTED: uncharacterized protein LOC107910831 [Gossypium hirsutum]	*	*	*	*	*	*	sp|P0C2F6|RNHX1_ARATH	sp|P0C2F6|RNHX1_ARATH Putative ribonuclease H protein At1g65750 OS=Arabidopsis thaliana GN=At1g65750 PE=3 SV=1
Ghir_A04.527.1	XP_016667591.1	PREDICTED: uncharacterized protein LOC107887884 [Gossypium hirsutum]	*	*	*	*	*	*	*	*
Ghir_A04.53.1	KHF98715.1	hypothetical protein F383_37892 [Gossypium arboreum]	*	*	*	*	*	*	*	*
Ghir_A04.535.1	XP_016748714.1	PREDICTED: uncharacterized protein LOC107957674 [Gossypium hirsutum]	*	*	*	*	*	*	sp|P0C2F6|RNHX1_ARATH	sp|P0C2F6|RNHX1_ARATH Putative ribonuclease H protein At1g65750 OS=Arabidopsis thaliana GN=At1g65750 PE=3 SV=1
Ghir_A04.535.2	XP_016748714.1	PREDICTED: uncharacterized protein LOC107957674 [Gossypium hirsutum]	*	*	*	*	*	*	*	*
Ghir_A04.56.1	*	*	*	*	*	*	*	*	*	*
Ghir_A04.581.1	KHG27134.1	Anthranilate N-benzoyltransferase 2 [Gossypium arboreum]	*	*	*	*	*	*	*	*
Ghir_A04.582.1	XP_017613989.1	PREDICTED: ankyrin repeat-containing protein At3g12360-like [Gossypium arboreum]	*	*	*	*	*	KOG0504(R)(FOG: Ankyrin repeat)	sp|Q8C8R3|ANK2_MOUSE	sp|Q8C8R3|ANK2_MOUSE Ankyrin-2 OS=Mus musculus GN=Ank2 PE=1 SV=2
Ghir_A04.59.1	XP_016738798.1	PREDICTED: UPF0481 protein At3g47200-like [Gossypium hirsutum]	*	*	*	*	*	*	sp|Q9SD53|Y3720_ARATH	sp|Q9SD53|Y3720_ARATH UPF0481 protein At3g47200 OS=Arabidopsis thaliana GN=At3g47200 PE=2 SV=1
Ghir_A04.62.1	XP_017624599.1	PREDICTED: uncharacterized protein LOC108468219 [Gossypium arboreum]	*	*	*	*	*	*	*	*
Ghir_A04.70.1	KHG18681.1	hypothetical protein F383_25282 [Gossypium arboreum]	*	*	*	*	*	*	*	*
Ghir_A04.71.1	XP_016738843.1	PREDICTED: uncharacterized protein LOC107948723 isoform X1 [Gossypium hirsutum]	*	*	*	*	*	*	*	*
Ghir_A04.71.2	XP_016738844.1	PREDICTED: uncharacterized protein LOC107948723 isoform X2 [Gossypium hirsutum]	*	*	*	*	*	*	*	*
Ghir_A04.75.1	KHG22060.1	Claudin-11 [Gossypium arboreum]	*	*	*	*	*	*	*	*
Ghir_A04.76.1	*	*	*	*	*	*	*	*	*	*
Ghir_A04.79.1	YP_538917.1	ribosomal protein S16 (chloroplast) [Gossypium hirsutum]	GO:0006412(translation)	GO:0005840(ribosome);GO:0009536(plastid);GO:0005622(intracellular);GO:0030529(intracellular ribonucleoprotein complex);GO:0009507(chloroplast)	GO:0003735(structural constituent of ribosome)	K02959|RP-S16, MRPS16, rpsP|http://www.genome.jp/dbget-bin/www_bget?ko:K02959	ko03010(Ribosome)	*	sp|Q2L8Y7|RR16_GOSHI	sp|Q2L8Y7|RR16_GOSHI 30S ribosomal protein S16, chloroplastic OS=Gossypium hirsutum GN=rps16 PE=3 SV=1
Ghir_A04.84.1	XP_016738938.1	PREDICTED: tubby-like F-box protein 7 [Gossypium hirsutum]	*	*	*	*	*	KOG2502(R)(Tub family proteins)	sp|Q93VI8|TLP7_ARATH	sp|Q93VI8|TLP7_ARATH Tubby-like F-box protein 7 OS=Arabidopsis thaliana GN=TULP7 PE=2 SV=1
Ghir_A04.87.1	KQJ92153.1	hypothetical protein BRADI_4g41946 [Brachypodium distachyon]	*	*	*	*	*	*	*	*
Ghir_A04.89.1	KHG12442.1	Calcium-channel cch1 [Gossypium arboreum]	*	*	*	*	*	*	*	*
Ghir_A04.95.1	XP_016738547.1	PREDICTED: transcriptional regulator ATRX homolog isoform X3 [Gossypium hirsutum]	*	*	*	*	*	*	*	*
Ghir_A05.1052.1	XP_016726435.1	PREDICTED: histidine kinase 5-like [Gossypium hirsutum]	GO:0016310(phosphorylation);GO:0000160(phosphorelay signal transduction system);GO:0007165(signal transduction)	*	GO:0000155(phosphorelay sensor kinase activity);GO:0016772(transferase activity, transferring phosphorus-containing groups)	*	*	*	sp|Q3S4A7|AHK5_ARATH	sp|Q3S4A7|AHK5_ARATH Histidine kinase 5 OS=Arabidopsis thaliana GN=AHK5 PE=1 SV=1
Ghir_A05.1083.1	XP_016684392.1	PREDICTED: uncharacterized protein LOC107902781 [Gossypium hirsutum]	*	*	*	*	*	*	sp|P93295|M310_ARATH	sp|P93295|M310_ARATH Uncharacterized mitochondrial protein AtMg00310 OS=Arabidopsis thaliana GN=AtMg00310 PE=4 SV=1
Ghir_A05.1094.1	XP_016684386.1	PREDICTED: uncharacterized protein LOC107902775 [Gossypium hirsutum]	GO:0006281(DNA repair)	*	GO:0003824(catalytic activity);GO:0051539(4 iron, 4 sulfur cluster binding)	*	*	*	sp|O49498|DML3_ARATH	sp|O49498|DML3_ARATH DEMETER-like protein 3 OS=Arabidopsis thaliana GN=DML3 PE=2 SV=2
Ghir_A05.1114.1	XP_012442403.1	PREDICTED: protein TRM32-like [Gossypium raimondii]	*	*	*	*	*	*	sp|F4HSD5|TRM32_ARATH	sp|F4HSD5|TRM32_ARATH Protein TRM32 OS=Arabidopsis thaliana GN=TRM32 PE=2 SV=1
Ghir_A05.1145.1	XP_007017003.1	PREDICTED: sorting nexin 2A [Theobroma cacao]	*	*	GO:0035091(phosphatidylinositol binding)	*	*	*	sp|B9DFS6|SNX2B_ARATH	sp|B9DFS6|SNX2B_ARATH Sorting nexin 2B OS=Arabidopsis thaliana GN=SNX2B PE=1 SV=1
Ghir_A05.1183.1	XP_016730084.1	PREDICTED: protein disulfide isomerase-like 1-6 [Gossypium hirsutum]	GO:0045454(cell redox homeostasis)	*	*	K09580|PDIA1, P4HB|http://www.genome.jp/dbget-bin/www_bget?ko:K09580	ko04141(Protein processing in endoplasmic reticulum)	KOG0190(O)(Protein disulfide isomerase (prolyl 4-hydroxylase beta subunit))	sp|Q66GQ3|PDI16_ARATH	sp|Q66GQ3|PDI16_ARATH Protein disulfide isomerase-like 1-6 OS=Arabidopsis thaliana GN=PDIL1-6 PE=2 SV=1
Ghir_A05.1194.1	XP_017609491.1	PREDICTED: retrovirus-related Pol polyprotein from transposon TNT 1-94 [Gossypium arboreum]	*	*	*	*	*	*	sp|P10978|POLX_TOBAC	sp|P10978|POLX_TOBAC Retrovirus-related Pol polyprotein from transposon TNT 1-94 OS=Nicotiana tabacum PE=2 SV=1
Ghir_A05.1234.1	*	*	*	*	*	*	*	*	*	*
Ghir_A05.1253.1	KHG30388.1	hypothetical protein F383_11005 [Gossypium arboreum]	*	*	*	*	*	*	*	*
Ghir_A05.126.1	*	*	*	*	*	*	*	*	*	*
Ghir_A05.1291.1	XP_016725966.1	PREDICTED: plastocyanin [Gossypium hirsutum]	GO:0055114(oxidation-reduction process)	GO:0009579(thylakoid);GO:0016020(membrane);GO:0009535(chloroplast thylakoid membrane);GO:0009507(chloroplast)	GO:0046872(metal ion binding);GO:0005507(copper ion binding);GO:0009055(electron carrier activity)	K02638|petE|http://www.genome.jp/dbget-bin/www_bget?ko:K02638	ko00195(Photosynthesis)	*	sp|P00299|PLAS1_POPNI	sp|P00299|PLAS1_POPNI Plastocyanin A, chloroplastic OS=Populus nigra GN=PETE PE=1 SV=2
Ghir_A05.1331.1	XP_017603265.1	PREDICTED: uncharacterized protein LOC108450242 [Gossypium arboreum]	*	*	*	*	*	*	*	*
Ghir_A05.1359.1	XP_016748947.1	PREDICTED: putative disease resistance protein RGA1 [Gossypium hirsutum]	GO:0006952(defense response)	*	GO:0043531(ADP binding)	*	*	*	sp|Q7XA40|RGA3_SOLBU	sp|Q7XA40|RGA3_SOLBU Putative disease resistance protein RGA3 OS=Solanum bulbocastanum GN=RGA3 PE=2 SV=2
Ghir_A05.1363.1	*	*	*	*	*	*	*	*	*	*
Ghir_A05.1368.1	XP_016748903.1	PREDICTED: uncharacterized protein LOC107957828 [Gossypium hirsutum]	*	GO:0016020(membrane);GO:0016021(integral component of membrane)	*	*	*	*	*	*
Ghir_A05.1382.1	KHG12662.1	hypothetical protein F383_04904 [Gossypium arboreum]	*	*	*	*	*	*	*	*
Ghir_A05.1399.1	XP_016677499.1	PREDICTED: uncharacterized protein LOC107896744 [Gossypium hirsutum]	GO:0006468(protein phosphorylation);GO:0016310(phosphorylation)	*	GO:0004672(protein kinase activity);GO:0004674(protein serine/threonine kinase activity);GO:0005524(ATP binding);GO:0000166(nucleotide binding);GO:0016301(kinase activity)	K02218|CSNK1, CKI|http://www.genome.jp/dbget-bin/www_bget?ko:K02218	*	KOG0070(U)(GTP-binding ADP-ribosylation factor Arf1)	sp|P40940|ARF3_ARATH	sp|P40940|ARF3_ARATH ADP-ribosylation factor 3 OS=Arabidopsis thaliana GN=ARF3 PE=1 SV=2
Ghir_A05.1406.1	*	*	*	*	*	*	*	*	*	*
Ghir_A05.1457.1	*	*	*	*	*	*	*	*	*	*
Ghir_A05.1463.1	*	*	*	*	*	*	*	*	*	*
Ghir_A05.1474.1	XP_012477795.1	PREDICTED: uncharacterized protein LOC105793429 [Gossypium raimondii]	*	*	*	*	*	*	*	*
Ghir_A05.1479.1	XP_016724304.1	PREDICTED: pre-mRNA-processing factor 19 homolog 1-like [Gossypium hirsutum]	GO:0016567(protein ubiquitination)	*	GO:0004842(ubiquitin-protein transferase activity)	K10599|PRPF19, PRP19|http://www.genome.jp/dbget-bin/www_bget?ko:K10599	ko04120(Ubiquitin mediated proteolysis);ko03040(Spliceosome)	*	sp|O22785|PR19B_ARATH	sp|O22785|PR19B_ARATH Pre-mRNA-processing factor 19 homolog 2 OS=Arabidopsis thaliana GN=PRP19B PE=1 SV=3
Ghir_A05.1479.2	XP_017639483.1	PREDICTED: pre-mRNA-processing factor 19 homolog 1-like isoform X1 [Gossypium arboreum]	GO:0016567(protein ubiquitination)	*	GO:0004842(ubiquitin-protein transferase activity)	K10599|PRPF19, PRP19|http://www.genome.jp/dbget-bin/www_bget?ko:K10599	ko04120(Ubiquitin mediated proteolysis);ko03040(Spliceosome)	*	*	*
Ghir_A05.148.1	XP_017628610.1	PREDICTED: aspartyl protease family protein At5g10770-like [Gossypium arboreum]	GO:0006508(proteolysis)	*	GO:0004190(aspartic-type endopeptidase activity);GO:0008233(peptidase activity);GO:0016787(hydrolase activity)	*	*	*	sp|Q8S9J6|ASPA_ARATH	sp|Q8S9J6|ASPA_ARATH Aspartyl protease family protein At5g10770 OS=Arabidopsis thaliana GN=At5g10770 PE=2 SV=1
Ghir_A05.1489.1	XP_016686302.1	PREDICTED: 30S ribosomal protein S6-like [Gossypium hirsutum]	GO:0006412(translation)	GO:0005840(ribosome)	GO:0003735(structural constituent of ribosome);GO:0019843(rRNA binding);GO:0070181(small ribosomal subunit rRNA binding)	K02990|RP-S6, MRPS6, rpsF|http://www.genome.jp/dbget-bin/www_bget?ko:K02990	ko03010(Ribosome)	*	*	*
Ghir_A05.1495.1	XP_016686260.1	PREDICTED: calvin cycle protein CP12-3, chloroplastic-like [Gossypium hirsutum]	*	*	*	*	*	*	sp|Q9C9K2|CP123_ARATH	sp|Q9C9K2|CP123_ARATH Calvin cycle protein CP12-3, chloroplastic OS=Arabidopsis thaliana GN=CP12-3 PE=1 SV=1
Ghir_A05.1495.2	XP_016686260.1	PREDICTED: calvin cycle protein CP12-3, chloroplastic-like [Gossypium hirsutum]	*	*	*	*	*	*	*	*
Ghir_A05.1496.1	*	*	*	*	*	*	*	*	*	*
Ghir_A05.1497.1	XP_017604318.1	PREDICTED: uncharacterized protein LOC108451096 [Gossypium arboreum]	*	*	*	*	*	*	*	*
Ghir_A05.1499.1	*	*	*	*	*	*	*	*	*	*
Ghir_A05.1502.1	XP_016711362.1	PREDICTED: uncharacterized protein LOC107925231 [Gossypium hirsutum]	*	*	*	K08504|BET1|http://www.genome.jp/dbget-bin/www_bget?ko:K08504	ko04130(SNARE interactions in vesicular transport)	*	*	*
Ghir_A05.1502.2	XP_016711362.1	PREDICTED: uncharacterized protein LOC107925231 [Gossypium hirsutum]	*	*	*	K05283|PIGW|http://www.genome.jp/dbget-bin/www_bget?ko:K05283	ko00563(Glycosylphosphatidylinositol(GPI)-anchor biosynthesis)	*	*	*
Ghir_A05.1512.1	*	*	*	*	*	*	*	*	*	*
Ghir_A05.1519.1	XP_016732636.1	PREDICTED: uncharacterized protein LOC107943395 [Gossypium hirsutum]	*	*	*	*	*	*	*	*
Ghir_A05.1520.1	XP_017604482.1	PREDICTED: uncharacterized protein LOC108451290 [Gossypium arboreum]	*	*	*	*	*	*	*	*
Ghir_A05.1523.1	KHG18681.1	hypothetical protein F383_25282 [Gossypium arboreum]	*	*	*	*	*	*	*	*
Ghir_A05.1531.1	*	*	*	*	*	*	*	*	*	*
Ghir_A05.1533.1	*	*	*	*	*	*	*	*	*	*
Ghir_A05.1533.2	*	*	*	*	*	*	*	*	*	*
Ghir_A05.1538.1	XP_017613038.1	PREDICTED: uncharacterized protein LOC108458236 [Gossypium arboreum]	GO:0006355(regulation of transcription, DNA-templated);GO:0006352(DNA-templated transcription, initiation);GO:0006413(translational initiation)	*	GO:0017025(TBP-class protein binding);GO:0008270(zinc ion binding);GO:0003743(translation initiation factor activity)	K03124|TFIIB, GTF2B, SUA7, tfb|http://www.genome.jp/dbget-bin/www_bget?ko:K03124	ko03022(Basal transcription factors)	KOG1597(K)(Transcription initiation factor TFIIB)	sp|P48513|TF2B_SOYBN	sp|P48513|TF2B_SOYBN Transcription initiation factor IIB OS=Glycine max GN=TFIIB1 PE=2 SV=1
Ghir_A05.1538.2	XP_017613038.1	PREDICTED: uncharacterized protein LOC108458236 [Gossypium arboreum]	GO:0006413(translational initiation);GO:0006352(DNA-templated transcription, initiation);GO:0006355(regulation of transcription, DNA-templated)	*	GO:0017025(TBP-class protein binding);GO:0003743(translation initiation factor activity);GO:0008270(zinc ion binding)	K03124|TFIIB, GTF2B, SUA7, tfb|http://www.genome.jp/dbget-bin/www_bget?ko:K03124	ko03022(Basal transcription factors)	KOG1597(K)(Transcription initiation factor TFIIB)	*	*
Ghir_A05.1541.1	XP_017644199.1	PREDICTED: uncharacterized protein LOC108484814 [Gossypium arboreum]	*	*	*	*	*	*	*	*
Ghir_A05.1548.1	XP_016751594.1	PREDICTED: uncharacterized protein LOC107959935 [Gossypium hirsutum]	*	*	*	*	*	*	sp|Q6ZL17|CSTR2_ORYSJ	sp|Q6ZL17|CSTR2_ORYSJ CMP-sialic acid transporter 2 OS=Oryza sativa subsp. japonica GN=CSTLP2 PE=2 SV=1
Ghir_A05.1548.2	XP_017631333.1	PREDICTED: uncharacterized protein LOC108473996 isoform X2 [Gossypium arboreum]	*	*	*	*	*	KOG2234(G)(Predicted UDP-galactose transporter)	*	*
Ghir_A05.1560.1	*	*	*	*	*	*	*	*	*	*
Ghir_A05.1565.1	KHG08532.1	DNA mismatch repair mutS [Gossypium arboreum]	*	*	*	*	*	*	*	*
Ghir_A05.1575.1	*	*	*	*	*	*	*	*	*	*
Ghir_A05.1584.1	XP_016675437.1	PREDICTED: uncharacterized protein LOC107894696 [Gossypium hirsutum]	*	*	*	*	*	*	*	*
Ghir_A05.1592.1	XP_012477185.1	PREDICTED: kinesin-13A-like [Gossypium raimondii]	GO:0007018(microtubule-based movement)	GO:0005874(microtubule)	GO:0005524(ATP binding);GO:0008017(microtubule binding);GO:0000166(nucleotide binding);GO:0003777(microtubule motor activity)	K10393|KIF2_24, MCAK|http://www.genome.jp/dbget-bin/www_bget?ko:K10393	*	*	*	*
Ghir_A05.1592.2	NP_001314359.1	kinesin-13A-like [Gossypium hirsutum]	GO:0007018(microtubule-based movement)	GO:0005874(microtubule)	GO:0005524(ATP binding);GO:0008017(microtubule binding);GO:0000166(nucleotide binding);GO:0003777(microtubule motor activity)	K10393|KIF2_24, MCAK|http://www.genome.jp/dbget-bin/www_bget?ko:K10393	*	*	*	*
Ghir_A05.1604.1	*	*	*	*	*	*	*	*	*	*
Ghir_A05.1606.1	KHG12384.1	hypothetical protein F383_10648 [Gossypium arboreum]	*	*	*	*	*	*	*	*
Ghir_A05.1608.1	XP_016738550.1	PREDICTED: transcriptional regulator ATRX homolog isoform X6 [Gossypium hirsutum]	*	*	*	*	*	*	*	*
Ghir_A05.1608.2	XP_016738549.1	PREDICTED: transcriptional regulator ATRX homolog isoform X5 [Gossypium hirsutum]	*	*	*	*	*	KOG1426(S)(FOG: RCC1 domain)	sp|Q15751|HERC1_HUMAN	sp|Q15751|HERC1_HUMAN Probable E3 ubiquitin-protein ligase HERC1 OS=Homo sapiens GN=HERC1 PE=1 SV=2
Ghir_A05.1608.3	XP_016738548.1	PREDICTED: transcriptional regulator ATRX homolog isoform X4 [Gossypium hirsutum]	*	*	*	*	*	*	*	*
Ghir_A05.1613.1	KHG30388.1	hypothetical protein F383_11005 [Gossypium arboreum]	*	*	*	*	*	*	*	*
Ghir_A05.1620.1	*	*	*	*	*	*	*	*	*	*
Ghir_A05.1630.1	XP_012441469.1	PREDICTED: uncharacterized protein LOC105766529 [Gossypium raimondii]	*	*	*	*	*	*	*	*
Ghir_A05.1632.1	KHG06919.1	hypothetical protein F383_33122 [Gossypium arboreum]	*	*	*	*	*	*	*	*
Ghir_A05.1640.1	XP_017607291.1	PREDICTED: uncharacterized protein LOC108453600 [Gossypium arboreum]	*	*	*	K14863|YTM1, WDR12|http://www.genome.jp/dbget-bin/www_bget?ko:K14863	*	*	sp|Q9LF27|WDR12_ARATH	sp|Q9LF27|WDR12_ARATH Ribosome biogenesis protein WDR12 homolog OS=Arabidopsis thaliana GN=WDR12 PE=1 SV=1
Ghir_A05.1640.2	XP_017607291.1	PREDICTED: uncharacterized protein LOC108453600 [Gossypium arboreum]	*	*	*	K14863|YTM1, WDR12|http://www.genome.jp/dbget-bin/www_bget?ko:K14863	*	*	*	*
Ghir_A05.1646.1	XP_016751473.1	PREDICTED: uncharacterized protein LOC107959833 [Gossypium hirsutum]	*	*	*	*	*	*	*	*
Ghir_A05.1646.2	XP_016751473.1	PREDICTED: uncharacterized protein LOC107959833 [Gossypium hirsutum]	*	*	*	*	*	*	*	*
Ghir_A05.1648.1	KHG17084.1	hypothetical protein F383_22071 [Gossypium arboreum]	*	*	*	*	*	*	*	*
Ghir_A05.1651.1	*	*	*	*	*	*	*	*	*	*
Ghir_A05.1652.1	*	*	*	*	*	*	*	*	*	*
Ghir_A05.1653.1	*	*	*	*	*	*	*	*	*	*
Ghir_A05.1661.1	XP_012487767.1	PREDICTED: uncharacterized protein LOC105800965 [Gossypium raimondii]	*	*	*	*	*	*	*	*
Ghir_A05.1661.2	XP_012487767.1	PREDICTED: uncharacterized protein LOC105800965 [Gossypium raimondii]	*	*	*	*	*	*	sp|P93295|M310_ARATH	sp|P93295|M310_ARATH Uncharacterized mitochondrial protein AtMg00310 OS=Arabidopsis thaliana GN=AtMg00310 PE=4 SV=1
Ghir_A05.1666.1	KHG17084.1	hypothetical protein F383_22071 [Gossypium arboreum]	*	*	*	*	*	*	*	*
Ghir_A05.1672.1	*	*	*	*	*	*	*	*	*	*
Ghir_A05.1675.1	XP_012461392.1	PREDICTED: uncharacterized protein LOC105781396 [Gossypium raimondii]	*	*	*	*	*	*	sp|O00370|LORF2_HUMAN	sp|O00370|LORF2_HUMAN LINE-1 retrotransposable element ORF2 protein OS=Homo sapiens PE=1 SV=1
Ghir_A05.1675.2	XP_012461392.1	PREDICTED: uncharacterized protein LOC105781396 [Gossypium raimondii]	*	*	*	*	*	*	*	*
Ghir_A05.1681.1	XP_012467367.1	PREDICTED: uncharacterized protein LOC105785761 [Gossypium raimondii]	*	*	*	*	*	*	*	*
Ghir_A05.1698.1	XP_016752722.1	PREDICTED: uncharacterized protein LOC107960990 [Gossypium hirsutum]	*	*	*	*	*	*	sp|Q2V3H0|PP322_ARATH	sp|Q2V3H0|PP322_ARATH Pentatricopeptide repeat-containing protein At4g18975, chloroplastic OS=Arabidopsis thaliana GN=At4g18975 PE=2 SV=2
Ghir_A05.1698.2	GAV82232.1	hypothetical protein CFOL_v3_25684 [Cephalotus follicularis]	*	*	*	*	*	*	*	*
Ghir_A05.1699.1	XP_012478364.1	PREDICTED: GTPase-activating protein GYP1-like isoform X3 [Gossypium raimondii]	*	*	*	K20360|TBC1D22, GYP1|http://www.genome.jp/dbget-bin/www_bget?ko:K20360	*	*	*	*
Ghir_A05.1700.1	*	*	*	*	*	*	*	*	*	*
Ghir_A05.1703.1	*	*	*	*	*	*	*	*	*	*
Ghir_A05.1708.1	XP_012458071.1	PREDICTED: uncharacterized protein LOC105778864 [Gossypium raimondii]	GO:0006952(defense response)	*	GO:0043531(ADP binding);GO:0005524(ATP binding);GO:0000166(nucleotide binding)	*	*	*	sp|P60838|DRL1_ARATH	sp|P60838|DRL1_ARATH Probable disease resistance protein At1g12280 OS=Arabidopsis thaliana GN=At1g12280 PE=3 SV=1
Ghir_A05.1709.1	XP_017625243.1	PREDICTED: uncharacterized protein LOC108468885 [Gossypium arboreum]	*	*	*	*	*	*	*	*
Ghir_A05.1712.1	*	*	*	*	*	*	*	*	*	*
Ghir_A05.1729.1	*	*	*	*	*	*	*	*	*	*
Ghir_A05.1735.1	XP_012450018.1	PREDICTED: transmembrane protein 184 homolog DDB_G0279555-like [Gossypium raimondii]	GO:0009626(plant-type hypersensitive response)	GO:0016020(membrane);GO:0016021(integral component of membrane)	*	*	*	*	sp|F4JTN2|LAZ1_ARATH	sp|F4JTN2|LAZ1_ARATH Protein LAZ1 OS=Arabidopsis thaliana GN=LAZ1 PE=1 SV=1
Ghir_A05.1749.1	XP_016681357.1	PREDICTED: uncharacterized protein LOC107900171 [Gossypium hirsutum]	*	*	*	*	*	*	*	*
Ghir_A05.182.1	XP_016729086.1	PREDICTED: uncharacterized protein LOC107940166 isoform X1 [Gossypium hirsutum]	*	*	*	*	*	*	sp|P0C2F6|RNHX1_ARATH	sp|P0C2F6|RNHX1_ARATH Putative ribonuclease H protein At1g65750 OS=Arabidopsis thaliana GN=At1g65750 PE=3 SV=1
Ghir_A05.185.1	*	*	*	*	*	*	*	*	*	*
Ghir_A05.196.1	XP_016750886.1	PREDICTED: 60S ribosomal protein L10a-like [Gossypium hirsutum]	GO:0006412(translation)	GO:0005840(ribosome);GO:0015934(large ribosomal subunit);GO:0030529(intracellular ribonucleoprotein complex)	GO:0003735(structural constituent of ribosome);GO:0003723(RNA binding)	K02865|RP-L10Ae, RPL10A|http://www.genome.jp/dbget-bin/www_bget?ko:K02865	ko03010(Ribosome)	KOG1570(J)(60S ribosomal protein L10A)	sp|B7F845|R10A_ORYSJ	sp|B7F845|R10A_ORYSJ 60S ribosomal protein L10a OS=Oryza sativa subsp. japonica GN=RPL10A PE=1 SV=1
Ghir_A05.216.1	XP_016750643.1	PREDICTED: uncharacterized protein LOC107959165 isoform X1 [Gossypium hirsutum]	*	*	*	*	*	*	*	*
Ghir_A05.218.1	XP_012444527.1	PREDICTED: probable galacturonosyltransferase-like 3 [Gossypium raimondii]	GO:0000271(polysaccharide biosynthetic process)	GO:0005794(Golgi apparatus)	GO:0016740(transferase activity);GO:0016757(transferase activity, transferring glycosyl groups)	*	*	*	sp|Q0V7R1|GATL3_ARATH	sp|Q0V7R1|GATL3_ARATH Probable galacturonosyltransferase-like 3 OS=Arabidopsis thaliana GN=GATL3 PE=2 SV=1
Ghir_A05.256.1	XP_016752543.1	PREDICTED: pentatricopeptide repeat-containing protein At2g28050-like [Gossypium hirsutum]	*	*	*	*	*	*	sp|Q9ZUU7|PP174_ARATH	sp|Q9ZUU7|PP174_ARATH Pentatricopeptide repeat-containing protein At2g28050 OS=Arabidopsis thaliana GN=At2g28050 PE=3 SV=1
Ghir_A05.263.1	XP_016730200.1	PREDICTED: lysine-specific demethylase JMJ18-like isoform X1 [Gossypium hirsutum]	*	GO:0005634(nucleus)	*	K11446|KDM5, JARID1|http://www.genome.jp/dbget-bin/www_bget?ko:K11446	*	KOG1246(R)(DNA-binding protein jumonji/RBP2/SMCY, contains JmjC domain)	sp|Q8GUI6|JMJ14_ARATH	sp|Q8GUI6|JMJ14_ARATH Probable lysine-specific demethylase JMJ14 OS=Arabidopsis thaliana GN=JMJ14 PE=1 SV=1
Ghir_A05.266.1	XP_016749781.1	PREDICTED: calcium-transporting ATPase 9, plasma membrane-type-like isoform X2 [Gossypium hirsutum]	GO:0006810(transport);GO:0070588(calcium ion transmembrane transport);GO:0006811(ion transport);GO:0006816(calcium ion transport)	GO:0016021(integral component of membrane);GO:0016020(membrane)	GO:0005524(ATP binding);GO:0005516(calmodulin binding);GO:0000166(nucleotide binding);GO:0016787(hydrolase activity);GO:0005388(calcium-transporting ATPase activity);GO:0046872(metal ion binding)	K01537|E3.6.3.8|http://www.genome.jp/dbget-bin/www_bget?ko:K01537	*	KOG0204(P)(Calcium transporting ATPase)	sp|Q9LU41|ACA9_ARATH	sp|Q9LU41|ACA9_ARATH Calcium-transporting ATPase 9, plasma membrane-type OS=Arabidopsis thaliana GN=ACA9 PE=2 SV=2
Ghir_A05.29.1	*	*	*	*	*	*	*	*	*	*
Ghir_A05.308.1	*	*	*	*	*	*	*	*	*	*
Ghir_A05.351.1	KHG20184.1	Glyceraldehyde-3-phosphate dehydrogenase 1 [Gossypium arboreum]	*	*	*	*	*	*	*	*
Ghir_A05.376.1	XP_016698146.1	PREDICTED: eukaryotic translation initiation factor 3 subunit D-like [Gossypium hirsutum]	GO:0006413(translational initiation);GO:0001731(formation of translation preinitiation complex);GO:0006412(translation);GO:0006446(regulation of translational initiation)	GO:0005737(cytoplasm);GO:0005852(eukaryotic translation initiation factor 3 complex);GO:0016282(eukaryotic 43S preinitiation complex);GO:0033290(eukaryotic 48S preinitiation complex)	GO:0003743(translation initiation factor activity)	K03251|EIF3D|http://www.genome.jp/dbget-bin/www_bget?ko:K03251	ko03013(RNA transport)	KOG2479(J)(Translation initiation factor 3, subunit d (eIF-3d))	sp|P56820|EIF3D_ARATH	sp|P56820|EIF3D_ARATH Eukaryotic translation initiation factor 3 subunit D OS=Arabidopsis thaliana GN=TIF3D1 PE=1 SV=1
Ghir_A05.41.1	XP_012487653.1	PREDICTED: uncharacterized protein LOC105800843 [Gossypium raimondii]	*	*	*	*	*	*	*	*
Ghir_A05.414.1	KJB53432.1	hypothetical protein B456_009G191700 [Gossypium raimondii]	GO:0015991(ATP hydrolysis coupled proton transport);GO:0046034(ATP metabolic process);GO:0015992(proton transport)	GO:0033180(proton-transporting V-type ATPase, V1 domain)	GO:0016820(hydrolase activity, acting on acid anhydrides, catalyzing transmembrane movement of substances);GO:0005524(ATP binding)	K02147|ATPeV1B, ATP6B|http://www.genome.jp/dbget-bin/www_bget?ko:K02147	ko04145(Phagosome);ko00190(Oxidative phosphorylation)	KOG1351(C)(Vacuolar H+-ATPase V1 sector, subunit B)	sp|B6YV15|VATB_THEON	sp|B6YV15|VATB_THEON V-type ATP synthase beta chain OS=Thermococcus onnurineus (strain NA1) GN=atpB PE=3 SV=1
Ghir_A05.505.1	XP_017613441.1	PREDICTED: uncharacterized protein LOC108458527 [Gossypium arboreum]	*	*	*	*	*	*	*	*
Ghir_A05.506.1	*	*	*	*	*	*	*	*	*	*
Ghir_A05.510.1	XP_017629028.1	PREDICTED: uncharacterized protein LOC108472008 [Gossypium arboreum]	*	*	*	*	*	*	*	*
Ghir_A05.510.2	XP_017624602.1	PREDICTED: uncharacterized protein LOC108468221 [Gossypium arboreum]	*	*	*	*	*	*	sp|P14381|YTX2_XENLA	sp|P14381|YTX2_XENLA Transposon TX1 uncharacterized 149 kDa protein OS=Xenopus laevis PE=4 SV=1
Ghir_A05.510.3	XP_017629028.1	PREDICTED: uncharacterized protein LOC108472008 [Gossypium arboreum]	*	*	*	*	*	*	*	*
Ghir_A05.519.1	KHG16440.1	Peroxisome biosynthesis PAS1 [Gossypium arboreum]	*	*	*	*	*	*	*	*
Ghir_A05.525.1	XP_012487767.1	PREDICTED: uncharacterized protein LOC105800965 [Gossypium raimondii]	*	*	*	*	*	*	sp|P0C2F6|RNHX1_ARATH	sp|P0C2F6|RNHX1_ARATH Putative ribonuclease H protein At1g65750 OS=Arabidopsis thaliana GN=At1g65750 PE=3 SV=1
Ghir_A05.527.1	XP_017645094.1	PREDICTED: uncharacterized protein LOC108485759 isoform X2 [Gossypium arboreum]	*	*	*	*	*	*	*	*
Ghir_A05.529.1	*	*	*	*	*	*	*	*	*	*
Ghir_A05.530.1	*	*	*	*	*	*	*	*	*	*
Ghir_A05.531.1	XP_012461392.1	PREDICTED: uncharacterized protein LOC105781396 [Gossypium raimondii]	*	*	*	*	*	*	sp|P93295|M310_ARATH	sp|P93295|M310_ARATH Uncharacterized mitochondrial protein AtMg00310 OS=Arabidopsis thaliana GN=AtMg00310 PE=4 SV=1
Ghir_A05.557.1	*	*	*	*	*	*	*	*	*	*
Ghir_A05.558.1	XP_016748631.1	PREDICTED: nuclear ubiquitous casein and cyclin-dependent kinase substrate 1-like [Gossypium hirsutum]	*	*	*	*	*	*	*	*
Ghir_A05.558.2	XP_016748631.1	PREDICTED: nuclear ubiquitous casein and cyclin-dependent kinase substrate 1-like [Gossypium hirsutum]	*	*	*	*	*	*	*	*
Ghir_A05.564.1	XP_016667289.1	PREDICTED: uncharacterized protein LOC107887542 [Gossypium hirsutum]	*	*	*	*	*	*	*	*
Ghir_A05.576.1	KHG17253.1	hypothetical protein F383_21443 [Gossypium arboreum]	*	*	*	*	*	*	*	*
Ghir_A05.578.1	*	*	*	*	*	*	*	*	*	*
Ghir_A05.589.1	XP_016752756.1	PREDICTED: uncharacterized protein LOC107961021 [Gossypium hirsutum]	*	*	*	*	*	*	*	*
Ghir_A05.602.1	*	*	*	*	*	*	*	*	*	*
Ghir_A05.603.1	CAN68990.1	hypothetical protein VITISV_015170 [Vitis vinifera]	GO:0016573(histone acetylation);GO:0015074(DNA integration)	GO:0000123(histone acetyltransferase complex);GO:0005634(nucleus)	GO:0016301(kinase activity);GO:0003676(nucleic acid binding)	*	*	*	sp|P10978|POLX_TOBAC	sp|P10978|POLX_TOBAC Retrovirus-related Pol polyprotein from transposon TNT 1-94 OS=Nicotiana tabacum PE=2 SV=1
Ghir_A05.604.1	*	*	*	*	*	*	*	*	*	*
Ghir_A05.613.1	*	*	*	*	*	*	*	*	*	*
Ghir_A05.622.1	XP_017630225.1	PREDICTED: uncharacterized protein LOC108473201 [Gossypium arboreum]	*	*	*	*	*	*	*	*
Ghir_A05.623.1	XP_017637505.1	PREDICTED: uncharacterized protein LOC108479432 [Gossypium arboreum]	*	*	*	*	*	*	*	*
Ghir_A05.625.1	NP_001313862.1	ABSCISIC ACID-INSENSITIVE 5-like protein 2 [Gossypium hirsutum]	GO:0006355(regulation of transcription, DNA-templated)	*	GO:0043565(sequence-specific DNA binding);GO:0003700(transcription factor activity, sequence-specific DNA binding)	K14432|ABF|http://www.genome.jp/dbget-bin/www_bget?ko:K14432	ko04075(Plant hormone signal transduction)	*	sp|Q9LES3|AI5L2_ARATH	sp|Q9LES3|AI5L2_ARATH ABSCISIC ACID-INSENSITIVE 5-like protein 2 OS=Arabidopsis thaliana GN=DPBF3 PE=1 SV=1
Ghir_A05.630.1	XP_016686216.1	PREDICTED: uncharacterized protein LOC107904376 isoform X4 [Gossypium hirsutum]	*	*	*	*	*	*	*	*
Ghir_A05.641.1	XP_016753205.1	PREDICTED: uncharacterized protein LOC107961652 isoform X1 [Gossypium hirsutum]	*	*	*	*	*	*	*	*
Ghir_A05.649.1	XP_017607651.1	PREDICTED: FH protein interacting protein FIP2-like isoform X1 [Gossypium arboreum]	*	*	*	*	*	*	sp|Q9SE95|FIP2_ARATH	sp|Q9SE95|FIP2_ARATH FH protein interacting protein FIP2 OS=Arabidopsis thaliana GN=FIP2 PE=1 SV=1
Ghir_A05.654.1	*	*	*	*	*	*	*	*	*	*
Ghir_A05.655.1	XP_012482983.1	PREDICTED: uncharacterized protein LOC105797578 [Gossypium raimondii]	*	*	*	*	*	*	*	*
Ghir_A05.658.1	XP_004143618.1	PREDICTED: thioredoxin-like protein YLS8 isoform X1 [Cucumis sativus]	GO:0000398(mRNA splicing, via spliceosome);GO:0000245(spliceosomal complex assembly);GO:0007067(mitotic cell cycle)	GO:0005681(spliceosomal complex);GO:0005634(nucleus);GO:0005682(U5 snRNP);GO:0005737(cytoplasm);GO:0046540(U4/U6 x U5 tri-snRNP complex)	GO:0003824(catalytic activity)	K12859|TXNL4A, DIB1|http://www.genome.jp/dbget-bin/www_bget?ko:K12859	ko03040(Spliceosome)	KOG3414(AD)(Component of the U4/U6.U5 snRNP/mitosis protein DIM1)	sp|Q9FE62|YLS8_ARATH	sp|Q9FE62|YLS8_ARATH Thioredoxin-like protein YLS8 OS=Arabidopsis thaliana GN=YLS8 PE=2 SV=1
Ghir_A05.662.1	XP_017627313.1	PREDICTED: carbon catabolite-derepressing protein kinase-like isoform X1 [Gossypium arboreum]	*	*	*	*	*	*	sp|Q9MAM1|CIPK9_ARATH	sp|Q9MAM1|CIPK9_ARATH CBL-interacting serine/threonine-protein kinase 9 OS=Arabidopsis thaliana GN=CIPK9 PE=1 SV=2
Ghir_A05.662.2	XP_016678218.1	PREDICTED: CBL-interacting serine/threonine-protein kinase 9-like [Gossypium hirsutum]	*	*	*	*	*	*	*	*
Ghir_A05.662.3	XP_016678218.1	PREDICTED: CBL-interacting serine/threonine-protein kinase 9-like [Gossypium hirsutum]	*	*	*	*	*	*	*	*
Ghir_A05.663.1	*	*	*	*	*	*	*	*	*	*
Ghir_A05.663.2	*	*	*	*	*	*	*	*	*	*
Ghir_A05.665.1	XP_012483944.1	PREDICTED: uncharacterized protein At3g27210 [Gossypium raimondii]	*	*	*	*	*	*	sp|Q9MAM1|CIPK9_ARATH	sp|Q9MAM1|CIPK9_ARATH CBL-interacting serine/threonine-protein kinase 9 OS=Arabidopsis thaliana GN=CIPK9 PE=1 SV=2
Ghir_A05.680.1	XP_017605090.1	PREDICTED: uncharacterized protein LOC108451895 [Gossypium arboreum]	*	*	*	*	*	*	*	*
Ghir_A05.685.1	XP_016721798.1	PREDICTED: uncharacterized protein LOC107933986 [Gossypium hirsutum]	*	*	*	*	*	*	*	*
Ghir_A05.686.1	XP_016752723.1	PREDICTED: uncharacterized protein LOC107960991 [Gossypium hirsutum]	*	*	*	*	*	*	sp|O00370|LORF2_HUMAN	sp|O00370|LORF2_HUMAN LINE-1 retrotransposable element ORF2 protein OS=Homo sapiens PE=1 SV=1
Ghir_A05.686.2	XP_016752723.1	PREDICTED: uncharacterized protein LOC107960991 [Gossypium hirsutum]	*	*	*	*	*	*	*	*
Ghir_A05.688.1	XP_016668976.1	PREDICTED: uncharacterized protein LOC107889150 [Gossypium hirsutum]	*	*	*	*	*	*	*	*
Ghir_A05.694.1	XP_016704282.1	PREDICTED: uncharacterized protein LOC107919312 [Gossypium hirsutum]	*	*	*	*	*	*	*	*
Ghir_A05.697.1	XP_016711698.1	PREDICTED: ABC transporter D family member 1-like [Gossypium hirsutum]	GO:0006810(transport);GO:0055085(transmembrane transport)	GO:0016021(integral component of membrane)	GO:0005524(ATP binding);GO:0000166(nucleotide binding);GO:0016887(ATPase activity);GO:0042626(ATPase activity, coupled to transmembrane movement of substances)	*	*	KOG0064(I)(Peroxisomal long-chain acyl-CoA transporter, ABC superfamily)	sp|Q94FB9|AB1D_ARATH	sp|Q94FB9|AB1D_ARATH ABC transporter D family member 1 OS=Arabidopsis thaliana GN=ABCC1 PE=1 SV=1
Ghir_A05.718.1	XP_017629058.1	PREDICTED: uncharacterized protein LOC108472047 [Gossypium arboreum]	*	*	*	*	*	*	*	*
Ghir_A05.719.1	XP_012477031.1	PREDICTED: cytochrome c oxidase assembly protein COX11, mitochondrial isoform X3 [Gossypium raimondii]	*	GO:0016021(integral component of membrane);GO:0016020(membrane)	GO:0005507(copper ion binding)	K02258|COX11|http://www.genome.jp/dbget-bin/www_bget?ko:K02258	ko00190(Oxidative phosphorylation)	KOG2540(O)(Cytochrome oxidase assembly factor COX11)	sp|Q8GWR0|COX11_ARATH	sp|Q8GWR0|COX11_ARATH Cytochrome c oxidase assembly protein COX11, mitochondrial OS=Arabidopsis thaliana GN=COX11 PE=2 SV=1
Ghir_A05.719.2	KJB09087.1	hypothetical protein B456_001G122400 [Gossypium raimondii]	*	GO:0016021(integral component of membrane);GO:0016020(membrane)	GO:0005507(copper ion binding)	K02258|COX11|http://www.genome.jp/dbget-bin/www_bget?ko:K02258	ko00190(Oxidative phosphorylation)	KOG2540(O)(Cytochrome oxidase assembly factor COX11)	*	*
Ghir_A05.725.1	XP_016694556.1	PREDICTED: uncharacterized protein LOC107911187 [Gossypium hirsutum]	*	*	*	*	*	*	*	*
Ghir_A05.728.1	KJB06604.1	hypothetical protein B456_001G118400 [Gossypium raimondii]	*	*	*	K18192|ATP10|http://www.genome.jp/dbget-bin/www_bget?ko:K18192	*	*	*	*
Ghir_A05.734.1	KHG03467.1	Gamma-tubulin complex component 5 [Gossypium arboreum]	*	*	*	*	*	*	*	*
Ghir_A05.735.1	XP_016752702.1	PREDICTED: uncharacterized protein LOC107960965 [Gossypium hirsutum]	*	*	*	*	*	*	*	*
Ghir_A05.736.1	KHG18169.1	putative outer membrane pmp8 [Gossypium arboreum]	*	*	*	*	*	*	*	*
Ghir_A05.746.1	KHF97891.1	Periplasmic nitrate reductase [Gossypium arboreum]	*	*	*	*	*	*	*	*
Ghir_A05.749.1	XP_016694253.1	PREDICTED: uncharacterized protein LOC107910831 [Gossypium hirsutum]	*	*	*	*	*	*	sp|P0C2F6|RNHX1_ARATH	sp|P0C2F6|RNHX1_ARATH Putative ribonuclease H protein At1g65750 OS=Arabidopsis thaliana GN=At1g65750 PE=3 SV=1
Ghir_A05.759.1	XP_016752320.1	PREDICTED: uncharacterized protein LOC107960490 [Gossypium hirsutum]	*	*	*	*	*	*	*	*
Ghir_A05.764.1	XP_017635250.1	PREDICTED: uncharacterized protein LOC108477260, partial [Gossypium arboreum]	*	*	*	*	*	*	sp|Q9UR07|TF211_SCHPO	sp|Q9UR07|TF211_SCHPO Transposon Tf2-11 polyprotein OS=Schizosaccharomyces pombe (strain 972 / ATCC 24843) GN=Tf2-11 PE=3 SV=1
Ghir_A05.777.1	XP_016676658.1	PREDICTED: serine/threonine-protein phosphatase 7 long form homolog [Gossypium hirsutum]	*	*	*	*	*	*	*	*
Ghir_A05.780.1	XP_017620546.1	PREDICTED: uncharacterized protein LOC108464785 [Gossypium arboreum]	*	*	GO:0016874(ligase activity)	*	*	*	*	*
Ghir_A05.780.2	XP_016678989.1	PREDICTED: uncharacterized protein LOC107897902 isoform X1 [Gossypium hirsutum]	*	*	GO:0016874(ligase activity)	*	*	*	*	*
Ghir_A05.788.1	KHG22321.1	hypothetical protein F383_27146 [Gossypium arboreum]	*	*	*	*	*	*	*	*
Ghir_A05.789.1	KJB23849.1	hypothetical protein B456_004G119600, partial [Gossypium raimondii]	GO:0055114(oxidation-reduction process)	GO:0016020(membrane);GO:0005789(endoplasmic reticulum membrane);GO:0005783(endoplasmic reticulum);GO:0016021(integral component of membrane)	GO:0010181(FMN binding);GO:0016491(oxidoreductase activity);GO:0003958(NADPH-hemoprotein reductase activity)	K00327|POR|http://www.genome.jp/dbget-bin/www_bget?ko:K00327	*	KOG1158(C)(NADP/FAD dependent oxidoreductase)	sp|Q05001|NCPR_CATRO	sp|Q05001|NCPR_CATRO NADPH--cytochrome P450 reductase OS=Catharanthus roseus GN=CPR PE=2 SV=1
Ghir_A05.790.1	KHG17084.1	hypothetical protein F383_22071 [Gossypium arboreum]	*	*	*	*	*	*	*	*
Ghir_A05.81.1	XP_016726168.1	PREDICTED: uncharacterized protein LOC107937724 [Gossypium hirsutum]	*	*	*	*	*	*	*	*
Ghir_A05.814.1	XP_012442369.1	PREDICTED: uncharacterized protein LOC105767402 [Gossypium raimondii]	*	*	*	*	*	*	*	*
Ghir_A05.830.1	XP_012476244.1	PREDICTED: uncharacterized protein LOC105792216 isoform X9 [Gossypium raimondii]	*	*	*	K18192|ATP10|http://www.genome.jp/dbget-bin/www_bget?ko:K18192	*	KOG2197(T)(Ypt/Rab-specific GTPase-activating protein GYP7 and related proteins)	*	*
Ghir_A05.838.1	*	*	*	*	*	*	*	*	*	*
Ghir_A05.847.1	*	*	*	*	*	*	*	*	*	*
Ghir_A05.851.1	*	*	*	*	*	*	*	*	*	*
Ghir_A05.854.1	*	*	*	*	*	*	*	*	*	*
Ghir_A05.868.1	KHG18215.1	hypothetical protein F383_20991 [Gossypium arboreum]	*	*	*	*	*	*	*	*
Ghir_A05.869.1	KHG18215.1	hypothetical protein F383_20991 [Gossypium arboreum]	*	*	*	*	*	*	*	*
Ghir_A05.872.1	XP_012449336.1	PREDICTED: uncharacterized protein LOC105772560 isoform X3 [Gossypium raimondii]	*	*	*	*	*	*	*	*
Ghir_A05.872.2	XP_016701901.1	PREDICTED: uncharacterized protein LOC107917021 isoform X1 [Gossypium hirsutum]	*	*	*	*	*	*	*	*
Ghir_A05.877.1	KHG29696.1	Chitin synthase 2 [Gossypium arboreum]	*	*	*	*	*	*	*	*
Ghir_A05.898.1	*	*	*	*	*	*	*	*	*	*
Ghir_A05.920.1	XP_016718240.1	PREDICTED: bifunctional nuclease 2-like [Gossypium hirsutum]	*	*	*	*	*	*	*	*
Ghir_A05.970.1	XP_010438777.1	PREDICTED: ATP-dependent 6-phosphofructokinase 3 [Camelina sativa]	GO:0008152(metabolic process);GO:0016310(phosphorylation);GO:0006096(glycolytic process);GO:0006002(fructose 6-phosphate metabolic process);GO:0010053(root epidermal cell differentiation)	GO:0005737(cytoplasm);GO:0005829(cytosol);GO:0005945(6-phosphofructokinase complex)	GO:0016301(kinase activity);GO:0016740(transferase activity);GO:0003872(6-phosphofructokinase activity);GO:0046872(metal ion binding);GO:0003824(catalytic activity);GO:0005524(ATP binding);GO:0000166(nucleotide binding)	K00850|pfkA, PFK|http://www.genome.jp/dbget-bin/www_bget?ko:K00850	ko03018(RNA degradation);ko00051(Fructose and mannose metabolism);ko00052(Galactose metabolism);ko00010(Glycolysis / Gluconeogenesis);ko00030(Pentose phosphate pathway);ko01230(Biosynthesis of amino acids);ko01200(Carbon metabolism)	*	sp|Q94AA4|PFKA3_ARATH	sp|Q94AA4|PFKA3_ARATH ATP-dependent 6-phosphofructokinase 3 OS=Arabidopsis thaliana GN=PFK3 PE=1 SV=1
Ghir_A06.1.1	KJB11890.1	hypothetical protein B456_002G000300 [Gossypium raimondii]	*	*	*	*	*	*	*	*
Ghir_A06.101.1	*	*	*	*	*	*	*	*	*	*
Ghir_A06.102.1	*	*	*	*	*	*	*	*	*	*
Ghir_A06.134.1	XP_016737667.1	PREDICTED: uncharacterized protein LOC107947560 isoform X1 [Gossypium hirsutum]	*	*	GO:0016874(ligase activity)	*	*	*	*	*
Ghir_A06.152.1	XP_016666932.1	PREDICTED: ectonucleotide pyrophosphatase/phosphodiesterase family member 1-like [Gossypium hirsutum]	GO:0008152(metabolic process)	GO:0016020(membrane);GO:0016021(integral component of membrane)	GO:0003824(catalytic activity)	K01513|ENPP1_3|http://www.genome.jp/dbget-bin/www_bget?ko:K01513	ko00500(Starch and sucrose metabolism);ko00760(Nicotinate and nicotinamide metabolism);ko00770(Pantothenate and CoA biosynthesis);ko00740(Riboflavin metabolism);ko00230(Purine metabolism);ko00240(Pyrimidine metabolism)	KOG2645(R)(Type I phosphodiesterase/nucleotide pyrophosphatase)	sp|O14638|ENPP3_HUMAN	sp|O14638|ENPP3_HUMAN Ectonucleotide pyrophosphatase/phosphodiesterase family member 3 OS=Homo sapiens GN=ENPP3 PE=1 SV=2
Ghir_A06.158.1	KJB65216.1	hypothetical protein B456_010G084800 [Gossypium raimondii]	*	*	*	K08234|yaeR|http://www.genome.jp/dbget-bin/www_bget?ko:K08234	*	*	sp|Q8S8S7|PUB34_ARATH	sp|Q8S8S7|PUB34_ARATH U-box domain-containing protein 34 OS=Arabidopsis thaliana GN=PUB34 PE=3 SV=1
Ghir_A06.160.1	XP_012487767.1	PREDICTED: uncharacterized protein LOC105800965 [Gossypium raimondii]	*	*	*	*	*	*	*	*
Ghir_A06.181.1	XP_016753205.1	PREDICTED: uncharacterized protein LOC107961652 isoform X1 [Gossypium hirsutum]	*	*	*	K13182|DDX39|http://www.genome.jp/dbget-bin/www_bget?ko:K13182	*	KOG0329(A)(ATP-dependent RNA helicase)	sp|Q9LFN6|RH56_ARATH	sp|Q9LFN6|RH56_ARATH DEAD-box ATP-dependent RNA helicase 56 OS=Arabidopsis thaliana GN=RH56 PE=1 SV=2
Ghir_A06.193.1	XP_012450628.1	PREDICTED: translation machinery-associated protein 22 isoform X2 [Gossypium raimondii]	GO:0006413(translational initiation)	GO:0005737(cytoplasm);GO:0005840(ribosome);GO:0030529(intracellular ribonucleoprotein complex)	GO:0003743(translation initiation factor activity)	*	*	KOG3239(R)(Density-regulated protein related to translation initiation factor 1 (eIF-1/SUI1))	sp|O42929|DENR_SCHPO	sp|O42929|DENR_SCHPO Translation machinery-associated protein 22 OS=Schizosaccharomyces pombe (strain 972 / ATCC 24843) GN=tma22 PE=3 SV=1
Ghir_A06.194.1	XP_016754892.1	PREDICTED: RHOMBOID-like protein 12, mitochondrial isoform X3 [Gossypium hirsutum]	GO:0006508(proteolysis)	GO:0016021(integral component of membrane);GO:0016020(membrane)	GO:0008233(peptidase activity);GO:0016787(hydrolase activity);GO:0004252(serine-type endopeptidase activity)	*	*	*	sp|Q9FZ81|RBL12_ARATH	sp|Q9FZ81|RBL12_ARATH RHOMBOID-like protein 12, mitochondrial OS=Arabidopsis thaliana GN=RBL12 PE=2 SV=1
Ghir_A06.211.1	*	*	*	*	*	*	*	*	*	*
Ghir_A06.211.2	*	*	*	*	*	*	*	*	*	*
Ghir_A06.225.1	XP_016674629.1	PREDICTED: calmodulin-binding transcription activator 2-like [Gossypium hirsutum]	*	GO:0005634(nucleus)	GO:0003677(DNA binding)	*	*	*	sp|Q6NPP4|CMTA2_ARATH	sp|Q6NPP4|CMTA2_ARATH Calmodulin-binding transcription activator 2 OS=Arabidopsis thaliana GN=CMTA2 PE=1 SV=1
Ghir_A06.24.1	XP_017640380.1	PREDICTED: cytochrome P450 CYP82D47-like [Gossypium arboreum]	GO:0055114(oxidation-reduction process)	GO:0016020(membrane);GO:0016021(integral component of membrane)	GO:0016705(oxidoreductase activity, acting on paired donors, with incorporation or reduction of molecular oxygen);GO:0020037(heme binding);GO:0005506(iron ion binding);GO:0004497(monooxygenase activity);GO:0016491(oxidoreductase activity);GO:0046872(metal ion binding)	*	*	*	sp|Q43068|C82A1_PEA	sp|Q43068|C82A1_PEA Cytochrome P450 82A1 (Fragment) OS=Pisum sativum GN=CYP82A1 PE=2 SV=2
Ghir_A06.259.1	KHG18210.1	hypothetical protein F383_23351 [Gossypium arboreum]	*	*	*	*	*	*	*	*
Ghir_A06.26.1	XP_017641325.1	PREDICTED: uncharacterized protein LOC108482716 [Gossypium arboreum]	*	*	*	K07937|ARF1|http://www.genome.jp/dbget-bin/www_bget?ko:K07937	ko04144(Endocytosis)	*	*	*
Ghir_A06.275.1	XP_016753264.1	PREDICTED: uncharacterized protein LOC107961702 isoform X1 [Gossypium hirsutum]	*	*	*	K17046|DEK|http://www.genome.jp/dbget-bin/www_bget?ko:K17046	*	KOG0356(O)(Mitochondrial chaperonin, Cpn60/Hsp60p)	sp|P21240|CPNB1_ARATH	sp|P21240|CPNB1_ARATH Chaperonin 60 subunit beta 1, chloroplastic OS=Arabidopsis thaliana GN=CPN60B1 PE=1 SV=3
Ghir_A06.276.1	KHG20539.1	RNA polymerase II transcription factor B subunit 3 [Gossypium arboreum]	*	*	*	*	*	*	*	*
Ghir_A06.276.2	*	*	*	*	*	*	*	*	*	*
Ghir_A06.284.1	KJB13068.1	hypothetical protein B456_002G055100 [Gossypium raimondii]	GO:0019684(photosynthesis, light reaction);GO:0015979(photosynthesis)	GO:0016020(membrane);GO:0016021(integral component of membrane);GO:0009507(chloroplast);GO:0009536(plastid);GO:0009579(thylakoid);GO:0009523(photosystem II);GO:0009535(chloroplast thylakoid membrane)	*	K02714|psbM|http://www.genome.jp/dbget-bin/www_bget?ko:K02714	ko00195(Photosynthesis)	*	sp|Q06FW7|PSBM_PELHO	sp|Q06FW7|PSBM_PELHO Photosystem II reaction center protein M OS=Pelargonium hortorum GN=psbM PE=3 SV=1
Ghir_A06.288.1	XP_012472166.1	PREDICTED: uncharacterized protein At4g17910 isoform X9 [Gossypium raimondii]	*	*	*	K05283|PIGW|http://www.genome.jp/dbget-bin/www_bget?ko:K05283	ko00563(Glycosylphosphatidylinositol(GPI)-anchor biosynthesis)	KOG0411(S)(Uncharacterized membrane protein)	sp|B3H6K1|Y4791_ARATH	sp|B3H6K1|Y4791_ARATH Uncharacterized protein At4g17910 OS=Arabidopsis thaliana GN=At4g17910 PE=2 SV=2
Ghir_A06.288.2	XP_016668377.1	PREDICTED: uncharacterized protein At4g17910-like isoform X1 [Gossypium hirsutum]	GO:0006506(GPI anchor biosynthetic process)	GO:0016021(integral component of membrane);GO:0016020(membrane)	GO:0016746(transferase activity, transferring acyl groups)	K05283|PIGW|http://www.genome.jp/dbget-bin/www_bget?ko:K05283	ko00563(Glycosylphosphatidylinositol(GPI)-anchor biosynthesis)	KOG0411(S)(Uncharacterized membrane protein)	*	*
Ghir_A06.288.3	XP_012472163.1	PREDICTED: uncharacterized protein At4g17910 isoform X6 [Gossypium raimondii]	*	*	*	K05283|PIGW|http://www.genome.jp/dbget-bin/www_bget?ko:K05283	ko00563(Glycosylphosphatidylinositol(GPI)-anchor biosynthesis)	KOG0411(S)(Uncharacterized membrane protein)	*	*
Ghir_A06.305.1	KHG12400.1	Zinc finger protein [Gossypium arboreum]	*	*	*	*	*	*	*	*
Ghir_A06.306.1	*	*	*	*	*	*	*	*	*	*
Ghir_A06.320.1	XP_016753505.1	PREDICTED: uncharacterized protein LOC107961850 [Gossypium hirsutum]	GO:0006352(DNA-templated transcription, initiation);GO:0006355(regulation of transcription, DNA-templated)	*	GO:0008270(zinc ion binding)	*	*	*	*	*
Ghir_A06.326.1	KHG19531.1	hypothetical protein F383_02768 [Gossypium arboreum]	*	*	*	*	*	*	*	*
Ghir_A06.37.1	XP_016717787.1	PREDICTED: GPN-loop GTPase 2-like [Gossypium hirsutum]	*	*	*	K06883|K06883|http://www.genome.jp/dbget-bin/www_bget?ko:K06883	*	KOG1534(K)(Putative transcription factor FET5)	sp|Q6PUR6|GPN2_DANRE	sp|Q6PUR6|GPN2_DANRE GPN-loop GTPase 2 OS=Danio rerio GN=gpn2 PE=2 SV=1
Ghir_A06.378.1	XP_017647720.1	PREDICTED: uncharacterized protein LOC108487892 [Gossypium arboreum]	*	*	*	*	*	*	*	*
Ghir_A06.382.1	*	*	*	*	*	*	*	*	*	*
Ghir_A06.382.2	KHG26031.1	Acetyl-coenzyme A synthetase [Gossypium arboreum]	*	*	*	*	*	*	*	*
Ghir_A06.405.1	KHG07646.1	Protein MurJ [Gossypium arboreum]	*	*	*	*	*	*	*	*
Ghir_A06.410.1	XP_016676173.1	PREDICTED: uncharacterized protein LOC107895396 [Gossypium hirsutum]	*	*	*	*	*	*	*	*
Ghir_A06.419.1	*	*	*	*	*	*	*	*	*	*
Ghir_A06.42.1	KHG06545.1	pnp [Gossypium arboreum]	*	*	*	*	*	*	*	*
Ghir_A06.420.1	*	*	*	*	*	*	*	*	*	*
Ghir_A06.423.1	KHG13371.1	Pup--protein ligase [Gossypium arboreum]	*	*	*	*	*	*	*	*
Ghir_A06.46.1	XP_017609365.1	PREDICTED: receptor-like protein kinase HSL1 [Gossypium arboreum]	GO:0016310(phosphorylation);GO:0006468(protein phosphorylation)	GO:0016020(membrane);GO:0016021(integral component of membrane)	GO:0004672(protein kinase activity);GO:0004674(protein serine/threonine kinase activity);GO:0016301(kinase activity);GO:0016740(transferase activity);GO:0005524(ATP binding);GO:0000166(nucleotide binding)	*	*	*	*	*
Ghir_A06.474.1	XP_016721215.1	PREDICTED: uncharacterized protein LOC107933502 isoform X1 [Gossypium hirsutum]	GO:0090305(nucleic acid phosphodiester bond hydrolysis);GO:0006974(cellular response to DNA damage stimulus);GO:0006310(DNA recombination);GO:0006281(DNA repair)	GO:0033557(Slx1-Slx4 complex);GO:0005634(nucleus)	GO:0004518(nuclease activity);GO:0004520(endodeoxyribonuclease activity);GO:0017108(5'-flap endonuclease activity);GO:0016787(hydrolase activity);GO:0004519(endonuclease activity)	K15078|SLX1|http://www.genome.jp/dbget-bin/www_bget?ko:K15078	*	*	*	*
Ghir_A06.48.1	XP_016730369.1	PREDICTED: putative F-box/kelch-repeat protein At4g35120 [Gossypium hirsutum]	*	*	*	*	*	*	sp|Q9LYY3|FK110_ARATH	sp|Q9LYY3|FK110_ARATH F-box/kelch-repeat protein At5g03020 OS=Arabidopsis thaliana GN=At5g03020 PE=2 SV=1
Ghir_A06.496.1	KHF97891.1	Periplasmic nitrate reductase [Gossypium arboreum]	*	*	*	*	*	*	*	*
Ghir_A06.513.1	XP_017643546.1	PREDICTED: LIM domain-containing protein WLIM1-like isoform X1 [Gossypium arboreum]	*	*	GO:0008270(zinc ion binding);GO:0046872(metal ion binding)	K09377|CSRP|http://www.genome.jp/dbget-bin/www_bget?ko:K09377	*	KOG1700(TZ)(Regulatory protein MLP and related LIM proteins)	sp|Q94JX5|WLIM1_ARATH	sp|Q94JX5|WLIM1_ARATH LIM domain-containing protein WLIM1 OS=Arabidopsis thaliana GN=WLIM1 PE=1 SV=1
Ghir_A06.531.1	XP_012441469.1	PREDICTED: uncharacterized protein LOC105766529 [Gossypium raimondii]	*	*	*	*	*	*	*	*
Ghir_A06.531.2	XP_012441469.1	PREDICTED: uncharacterized protein LOC105766529 [Gossypium raimondii]	*	*	*	*	*	*	*	*
Ghir_A06.544.1	XP_012441796.1	PREDICTED: uncharacterized protein LOC105766768 [Gossypium raimondii]	*	*	*	*	*	*	*	*
Ghir_A06.545.1	*	*	*	*	*	*	*	*	*	*
Ghir_A06.566.1	*	*	*	*	*	*	*	*	*	*
Ghir_A06.568.1	*	*	*	*	*	*	*	*	*	*
Ghir_A06.569.1	*	*	*	*	*	*	*	*	*	*
Ghir_A06.573.1	KJB08967.1	hypothetical protein B456_001G116100 [Gossypium raimondii]	*	GO:0016020(membrane);GO:0016021(integral component of membrane)	*	*	*	*	sp|O65573|Y5872_ARATH	sp|O65573|Y5872_ARATH SMR domain-containing protein At5g58720 OS=Arabidopsis thaliana GN=PIPC PE=1 SV=1
Ghir_A06.573.2	XP_016685749.1	PREDICTED: uncharacterized protein LOC107904012 isoform X3 [Gossypium hirsutum]	*	*	*	*	*	*	*	*
Ghir_A06.575.1	KHG13740.1	hypothetical protein F383_17558 [Gossypium arboreum]	*	*	*	*	*	*	*	*
Ghir_A06.577.1	XP_016737462.1	PREDICTED: uncharacterized protein LOC107947334 [Gossypium hirsutum]	*	*	*	*	*	*	*	*
Ghir_A06.61.1	XP_018808839.1	PREDICTED: pyridoxine/pyridoxamine 5'-phosphate oxidase 1, chloroplastic isoform X1 [Juglans regia]	*	*	*	K17759|AIBP, nnrE|http://www.genome.jp/dbget-bin/www_bget?ko:K17759	*	KOG2586(H)(Pyridoxamine-phosphate oxidase)	sp|Q9LTX3|PPOX1_ARATH	sp|Q9LTX3|PPOX1_ARATH Pyridoxine/pyridoxamine 5'-phosphate oxidase 1, chloroplastic OS=Arabidopsis thaliana GN=PPOX1 PE=1 SV=1
Ghir_A06.621.1	KHG13568.1	Armadillo repeat-containing 8 [Gossypium arboreum]	*	*	*	*	*	*	*	*
Ghir_A06.631.1	XP_017632546.1	PREDICTED: uncharacterized protein LOC108475046 [Gossypium arboreum]	*	*	*	*	*	*	sp|P93295|M310_ARATH	sp|P93295|M310_ARATH Uncharacterized mitochondrial protein AtMg00310 OS=Arabidopsis thaliana GN=AtMg00310 PE=4 SV=1
Ghir_A06.631.2	XP_017632546.1	PREDICTED: uncharacterized protein LOC108475046 [Gossypium arboreum]	*	*	*	*	*	*	*	*
Ghir_A06.638.1	*	*	*	*	*	*	*	*	*	*
Ghir_A06.64.1	XP_017643701.1	PREDICTED: uncharacterized protein LOC108484432 [Gossypium arboreum]	*	*	*	K18192|ATP10|http://www.genome.jp/dbget-bin/www_bget?ko:K18192	*	*	*	*
Ghir_A06.648.1	XP_015169757.1	PREDICTED: uncharacterized protein LOC107062964 [Solanum tuberosum]	*	*	*	*	*	KOG0017(R)(FOG: Transposon-encoded proteins with TYA, reverse transcriptase, integrase domains in various combinations)	sp|P04323|POL3_DROME	sp|P04323|POL3_DROME Retrovirus-related Pol polyprotein from transposon 17.6 OS=Drosophila melanogaster GN=pol PE=3 SV=1
Ghir_A06.654.1	XP_016704309.1	PREDICTED: uncharacterized protein LOC107919346 [Gossypium hirsutum]	*	*	*	*	*	*	*	*
Ghir_A06.658.1	KJB65636.1	hypothetical protein B456_010G104200 [Gossypium raimondii]	*	*	*	K14376|PAP|http://www.genome.jp/dbget-bin/www_bget?ko:K14376	ko03015(mRNA surveillance pathway)	KOG2245(A)(Poly(A) polymerase and related nucleotidyltransferases)	sp|Q8VYW1|PAPS4_ARATH	sp|Q8VYW1|PAPS4_ARATH Nuclear poly(A) polymerase 4 OS=Arabidopsis thaliana GN=PAPS4 PE=1 SV=1
Ghir_A06.658.2	KJB65637.1	hypothetical protein B456_010G104200 [Gossypium raimondii]	*	*	*	K14376|PAP|http://www.genome.jp/dbget-bin/www_bget?ko:K14376	ko03015(mRNA surveillance pathway)	KOG2245(A)(Poly(A) polymerase and related nucleotidyltransferases)	*	*
Ghir_A06.658.3	KJB65636.1	hypothetical protein B456_010G104200 [Gossypium raimondii]	*	*	*	K14376|PAP|http://www.genome.jp/dbget-bin/www_bget?ko:K14376	ko03015(mRNA surveillance pathway)	KOG2245(A)(Poly(A) polymerase and related nucleotidyltransferases)	*	*
Ghir_A06.658.4	KJB65637.1	hypothetical protein B456_010G104200 [Gossypium raimondii]	*	*	*	K14376|PAP|http://www.genome.jp/dbget-bin/www_bget?ko:K14376	ko03015(mRNA surveillance pathway)	KOG2245(A)(Poly(A) polymerase and related nucleotidyltransferases)	*	*
Ghir_A06.670.1	XP_016683137.1	PREDICTED: uncharacterized protein LOC107901588 [Gossypium hirsutum]	*	*	*	K10255|FAD6, desA|http://www.genome.jp/dbget-bin/www_bget?ko:K10255	*	*	sp|P48627|FAD6C_BRANA	sp|P48627|FAD6C_BRANA Omega-6 fatty acid desaturase, chloroplastic OS=Brassica napus PE=1 SV=1
Ghir_A06.675.1	XP_016667289.1	PREDICTED: uncharacterized protein LOC107887542 [Gossypium hirsutum]	*	*	*	*	*	*	*	*
Ghir_A06.678.1	XP_012448868.1	PREDICTED: uncharacterized protein LOC105772073 [Gossypium raimondii]	*	*	*	*	*	*	sp|P93295|M310_ARATH	sp|P93295|M310_ARATH Uncharacterized mitochondrial protein AtMg00310 OS=Arabidopsis thaliana GN=AtMg00310 PE=4 SV=1
Ghir_A06.678.2	KHG29807.1	putative WRKY transcription factor 40 -like protein [Gossypium arboreum]	GO:0006355(regulation of transcription, DNA-templated)	*	GO:0043565(sequence-specific DNA binding);GO:0003700(transcription factor activity, sequence-specific DNA binding)	*	*	*	sp|Q9SAH7|WRK40_ARATH	sp|Q9SAH7|WRK40_ARATH Probable WRKY transcription factor 40 OS=Arabidopsis thaliana GN=WRKY40 PE=1 SV=1
Ghir_A06.68.1	KHF97493.1	Actin-related 5 [Gossypium arboreum]	*	*	*	*	*	*	*	*
Ghir_A06.683.1	XP_016675356.1	PREDICTED: uncharacterized protein LOC107894609, partial [Gossypium hirsutum]	GO:0045040(protein import into mitochondrial outer membrane)	GO:0005742(mitochondrial outer membrane translocase complex)	*	*	*	*	*	*
Ghir_A06.684.1	XP_016754892.1	PREDICTED: RHOMBOID-like protein 12, mitochondrial isoform X3 [Gossypium hirsutum]	GO:0006810(transport);GO:0006886(intracellular protein transport);GO:0015031(protein transport);GO:0006888(ER to Golgi vesicle-mediated transport)	GO:0030127(COPII vesicle coat)	GO:0008270(zinc ion binding)	K14007|SEC24|http://www.genome.jp/dbget-bin/www_bget?ko:K14007	ko04141(Protein processing in endoplasmic reticulum)	*	sp|Q9M291|SC24C_ARATH	sp|Q9M291|SC24C_ARATH Protein transport protein Sec24-like CEF OS=Arabidopsis thaliana GN=CEF PE=2 SV=3
Ghir_A06.69.1	*	*	*	*	*	*	*	*	*	*
Ghir_A06.690.1	KHG27869.1	Astrotactin-2 [Gossypium arboreum]	*	*	*	*	*	*	sp|Q4V3C1|MED8_ARATH	sp|Q4V3C1|MED8_ARATH Mediator of RNA polymerase II transcription subunit 8 OS=Arabidopsis thaliana GN=MED8 PE=1 SV=1
Ghir_A06.697.1	*	*	*	*	*	*	*	*	*	*
Ghir_A06.71.1	*	*	*	*	*	*	*	*	*	*
Ghir_A06.716.1	*	*	*	*	*	*	*	*	*	*
Ghir_A06.734.1	*	*	*	*	*	*	*	*	*	*
Ghir_A06.748.1	XP_016755038.1	PREDICTED: LOW QUALITY PROTEIN: transcription factor VOZ1-like [Gossypium hirsutum]	*	*	*	*	*	*	sp|Q9SGQ0|VOZ1_ARATH	sp|Q9SGQ0|VOZ1_ARATH Transcription factor VOZ1 OS=Arabidopsis thaliana GN=VOZ1 PE=1 SV=1
Ghir_A06.762.1	*	*	*	*	*	*	*	*	*	*
Ghir_A06.770.1	KHG20810.1	hypothetical protein F383_27618 [Gossypium arboreum]	*	*	*	*	*	*	*	*
Ghir_A06.783.1	XP_017643663.1	PREDICTED: ankyrin repeat domain-containing protein 13C [Gossypium arboreum]	*	*	*	*	*	KOG0522(R)(Ankyrin repeat protein)	sp|Q5F259|AN13B_MOUSE	sp|Q5F259|AN13B_MOUSE Ankyrin repeat domain-containing protein 13B OS=Mus musculus GN=Ankrd13b PE=2 SV=1
Ghir_A06.797.1	XP_012435028.1	PREDICTED: uncharacterized protein LOC105761689 [Gossypium raimondii]	*	*	*	*	*	*	sp|P08548|LIN1_NYCCO	sp|P08548|LIN1_NYCCO LINE-1 reverse transcriptase homolog OS=Nycticebus coucang PE=3 SV=1
Ghir_A06.798.1	*	*	*	*	*	*	*	*	*	*
Ghir_A06.799.1	KHG23899.1	Dynein heavy chain [Gossypium arboreum]	*	*	*	*	*	*	*	*
Ghir_A06.799.2	KHG29789.1	Phospho-N-acetylmuramoyl-pentapeptide-transferase [Gossypium arboreum]	*	*	*	*	*	*	*	*
Ghir_A06.815.1	*	*	*	*	*	*	*	*	*	*
Ghir_A06.830.1	XP_012468123.1	PREDICTED: mediator of RNA polymerase II transcription subunit 27 isoform X2 [Gossypium raimondii]	*	*	*	K15170|MED27|http://www.genome.jp/dbget-bin/www_bget?ko:K15170	*	*	sp|Q8RWM3|MED27_ARATH	sp|Q8RWM3|MED27_ARATH Mediator of RNA polymerase II transcription subunit 27 OS=Arabidopsis thaliana GN=MED27 PE=1 SV=1
Ghir_A06.835.1	*	*	*	*	*	*	*	*	*	*
Ghir_A06.835.2	*	*	*	*	*	*	*	*	*	*
Ghir_A06.845.1	XP_017645094.1	PREDICTED: uncharacterized protein LOC108485759 isoform X2 [Gossypium arboreum]	*	*	*	*	*	*	*	*
Ghir_A06.847.1	XP_016732190.1	PREDICTED: uncharacterized protein LOC107942971 [Gossypium hirsutum]	*	*	*	*	*	*	*	*
Ghir_A06.85.1	XP_017630225.1	PREDICTED: uncharacterized protein LOC108473201 [Gossypium arboreum]	*	*	*	*	*	*	*	*
Ghir_A06.852.1	XP_016733594.1	PREDICTED: pentatricopeptide repeat-containing protein At4g21190-like [Gossypium hirsutum]	*	*	*	*	*	*	sp|Q8LG95|PP332_ARATH	sp|Q8LG95|PP332_ARATH Pentatricopeptide repeat-containing protein At4g21190 OS=Arabidopsis thaliana GN=EMB1417 PE=2 SV=1
Ghir_A06.855.1	*	*	*	*	*	*	*	*	*	*
Ghir_A06.857.1	KHG29665.1	tRNA-specific 2-thiouridylase mnmA [Gossypium arboreum]	*	*	*	*	*	*	*	*
Ghir_A06.859.1	*	*	*	*	*	*	*	*	*	*
Ghir_A06.861.1	*	*	*	*	*	*	*	*	*	*
Ghir_A06.868.1	*	*	*	*	*	*	*	*	*	*
Ghir_A06.874.1	XP_017632546.1	PREDICTED: uncharacterized protein LOC108475046 [Gossypium arboreum]	*	*	*	*	*	*	*	*
Ghir_A06.926.1	XP_016751864.1	PREDICTED: uncharacterized protein LOC107960126 isoform X3 [Gossypium hirsutum]	GO:0030488(tRNA methylation)	GO:0031515(tRNA (m1A) methyltransferase complex)	GO:0016429(tRNA (adenine-N1-)-methyltransferase activity)	K07442|TRM61, GCD14|http://www.genome.jp/dbget-bin/www_bget?ko:K07442	*	*	*	*
Ghir_A06.926.2	XP_016751842.1	PREDICTED: uncharacterized protein LOC107960126 isoform X1 [Gossypium hirsutum]	*	*	*	K13342|PEX5, PXR1|http://www.genome.jp/dbget-bin/www_bget?ko:K13342	ko04146(Peroxisome)	KOG1125(R)(TPR repeat-containing protein)	sp|Q9FMA3|PEX5_ARATH	sp|Q9FMA3|PEX5_ARATH Peroxisome biogenesis protein 5 OS=Arabidopsis thaliana GN=PEX5 PE=1 SV=1
Ghir_A06.926.3	XP_016740215.1	PREDICTED: uncharacterized protein LOC107949973 [Gossypium hirsutum]	*	*	*	K13342|PEX5, PXR1|http://www.genome.jp/dbget-bin/www_bget?ko:K13342	ko04146(Peroxisome)	KOG1125(R)(TPR repeat-containing protein)	*	*
Ghir_A06.926.4	XP_016751863.1	PREDICTED: uncharacterized protein LOC107960126 isoform X2 [Gossypium hirsutum]	*	*	*	K07204|RAPTOR|http://www.genome.jp/dbget-bin/www_bget?ko:K07204	ko04136(Autophagy - other eukaryotes)	KOG1125(R)(TPR repeat-containing protein)	*	*
Ghir_A06.927.1	XP_017630833.1	PREDICTED: uncharacterized protein LOC108473657 [Gossypium arboreum]	GO:0090305(nucleic acid phosphodiester bond hydrolysis);GO:0006974(cellular response to DNA damage stimulus);GO:0006310(DNA recombination);GO:0006281(DNA repair)	GO:0033557(Slx1-Slx4 complex);GO:0005634(nucleus)	GO:0004518(nuclease activity);GO:0004520(endodeoxyribonuclease activity);GO:0017108(5'-flap endonuclease activity);GO:0016787(hydrolase activity);GO:0004519(endonuclease activity)	K15078|SLX1|http://www.genome.jp/dbget-bin/www_bget?ko:K15078	*	KOG1125(R)(TPR repeat-containing protein)	sp|Q9FMA3|PEX5_ARATH	sp|Q9FMA3|PEX5_ARATH Peroxisome biogenesis protein 5 OS=Arabidopsis thaliana GN=PEX5 PE=1 SV=1
Ghir_A06.97.1	*	*	*	*	*	*	*	*	*	*
Ghir_A07.1.1	XP_016718037.1	PREDICTED: lariat debranching enzyme-like isoform X2 [Gossypium hirsutum]	*	*	*	K18328|DBR1|http://www.genome.jp/dbget-bin/www_bget?ko:K18328	*	KOG2863(A)(RNA lariat debranching enzyme)	sp|Q6AU07|DBR1_ORYSJ	sp|Q6AU07|DBR1_ORYSJ Lariat debranching enzyme OS=Oryza sativa subsp. japonica GN=DBR1 PE=2 SV=1
Ghir_A07.101.1	KJB07864.1	hypothetical protein B456_001G048900 [Gossypium raimondii]	*	*	*	*	*	*	*	*
Ghir_A07.114.1	XP_017628723.1	PREDICTED: uncharacterized protein LOC108471648 [Gossypium arboreum]	*	*	*	*	*	*	*	*
Ghir_A07.125.1	XP_017645512.1	PREDICTED: protein SHOOT GRAVITROPISM 5 [Gossypium arboreum]	*	*	*	*	*	*	sp|F4IPE3|IDD15_ARATH	sp|F4IPE3|IDD15_ARATH Protein SHOOT GRAVITROPISM 5 OS=Arabidopsis thaliana GN=SGR5 PE=1 SV=1
Ghir_A07.127.1	XP_017973846.1	PREDICTED: nucleolar protein 56 [Theobroma cacao]	*	*	*	K14564|NOP56|http://www.genome.jp/dbget-bin/www_bget?ko:K14564	ko03008(Ribosome biogenesis in eukaryotes)	KOG2573(AJ)(Ribosome biogenesis protein - Nop56p/Sik1p)	sp|Q9D6Z1|NOP56_MOUSE	sp|Q9D6Z1|NOP56_MOUSE Nucleolar protein 56 OS=Mus musculus GN=Nop56 PE=1 SV=2
Ghir_A07.146.1	KJB60416.1	hypothetical protein B456_009G304200 [Gossypium raimondii]	*	*	*	K06171|NCSTN|http://www.genome.jp/dbget-bin/www_bget?ko:K06171	*	*	sp|Q8GUM5|NICA_ARATH	sp|Q8GUM5|NICA_ARATH Nicastrin OS=Arabidopsis thaliana GN=At3g52640/At3g52650 PE=2 SV=1
Ghir_A07.165.1	XP_016719061.1	PREDICTED: uncharacterized protein LOC107931632 [Gossypium hirsutum]	*	*	*	*	*	*	*	*
Ghir_A07.166.1	*	*	*	*	*	*	*	*	*	*
Ghir_A07.172.1	*	*	*	*	*	*	*	*	*	*
Ghir_A07.175.1	*	*	*	*	*	*	*	*	*	*
Ghir_A07.2.1	XP_017647551.1	PREDICTED: valine--tRNA ligase, chloroplastic/mitochondrial 2-like isoform X3 [Gossypium arboreum]	*	*	*	*	*	*	*	*
Ghir_A07.203.1	XP_016700688.1	PREDICTED: uncharacterized protein LOC107916028 [Gossypium hirsutum]	*	*	*	*	*	*	*	*
Ghir_A07.203.2	XP_016700688.1	PREDICTED: uncharacterized protein LOC107916028 [Gossypium hirsutum]	*	*	*	*	*	*	*	*
Ghir_A07.207.1	XP_016707457.1	PREDICTED: CAX-interacting protein 4 [Gossypium hirsutum]	*	GO:0005737(cytoplasm);GO:0005634(nucleus)	GO:0003676(nucleic acid binding);GO:0008270(zinc ion binding)	*	*	*	sp|Q84Y18|CXIP4_ARATH	sp|Q84Y18|CXIP4_ARATH CAX-interacting protein 4 OS=Arabidopsis thaliana GN=CXIP4 PE=1 SV=2
Ghir_A07.207.2	XP_016707457.1	PREDICTED: CAX-interacting protein 4 [Gossypium hirsutum]	*	GO:0005737(cytoplasm);GO:0005634(nucleus)	GO:0003676(nucleic acid binding);GO:0008270(zinc ion binding)	*	*	*	*	*
Ghir_A07.208.1	XP_017613849.1	PREDICTED: uncharacterized protein LOC108458982 [Gossypium arboreum]	*	*	*	*	*	*	*	*
Ghir_A07.208.2	XP_012461392.1	PREDICTED: uncharacterized protein LOC105781396 [Gossypium raimondii]	*	*	*	*	*	*	sp|P93295|M310_ARATH	sp|P93295|M310_ARATH Uncharacterized mitochondrial protein AtMg00310 OS=Arabidopsis thaliana GN=AtMg00310 PE=4 SV=1
Ghir_A07.216.1	XP_012487767.1	PREDICTED: uncharacterized protein LOC105800965 [Gossypium raimondii]	*	*	*	*	*	*	*	*
Ghir_A07.219.1	XP_012461392.1	PREDICTED: uncharacterized protein LOC105781396 [Gossypium raimondii]	*	*	*	*	*	*	sp|P93295|M310_ARATH	sp|P93295|M310_ARATH Uncharacterized mitochondrial protein AtMg00310 OS=Arabidopsis thaliana GN=AtMg00310 PE=4 SV=1
Ghir_A07.224.1	XP_012440780.1	PREDICTED: uncharacterized protein LOC105766031 [Gossypium raimondii]	*	*	*	*	*	*	*	*
Ghir_A07.228.1	XP_017635928.1	PREDICTED: uncharacterized protein LOC108477987 [Gossypium arboreum]	*	*	*	*	*	*	*	*
Ghir_A07.240.1	XP_016679042.1	PREDICTED: uncharacterized protein LOC107897992 [Gossypium hirsutum]	*	*	*	*	*	*	*	*
Ghir_A07.242.1	*	*	*	*	*	*	*	*	*	*
Ghir_A07.244.1	XP_012461392.1	PREDICTED: uncharacterized protein LOC105781396 [Gossypium raimondii]	*	*	*	*	*	*	*	*
Ghir_A07.254.1	*	*	*	*	*	*	*	*	*	*
Ghir_A07.272.1	XP_017649034.1	PREDICTED: COBRA-like protein 7 [Gossypium arboreum]	*	*	*	*	*	*	sp|Q9FJ13|COBL9_ARATH	sp|Q9FJ13|COBL9_ARATH COBRA-like protein 9 OS=Arabidopsis thaliana GN=COBL9 PE=2 SV=1
Ghir_A07.272.2	XP_017649034.1	PREDICTED: COBRA-like protein 7 [Gossypium arboreum]	*	*	*	*	*	*	*	*
Ghir_A07.272.3	XP_017649034.1	PREDICTED: COBRA-like protein 7 [Gossypium arboreum]	*	*	*	*	*	*	*	*
Ghir_A07.278.1	*	*	*	*	*	*	*	*	*	*
Ghir_A07.286.1	*	*	*	*	*	*	*	*	*	*
Ghir_A07.3.1	KJB27538.1	hypothetical protein B456_005G000500 [Gossypium raimondii]	*	*	*	K02503|HINT1, hinT, hit|http://www.genome.jp/dbget-bin/www_bget?ko:K02503	*	*	sp|P42856|ZB14_MAIZE	sp|P42856|ZB14_MAIZE 14 kDa zinc-binding protein OS=Zea mays GN=ZBP14 PE=1 SV=1
Ghir_A07.3.2	XP_012450622.1	PREDICTED: uncharacterized protein LOC105773366 isoform X4 [Gossypium raimondii]	*	*	*	K02503|HINT1, hinT, hit|http://www.genome.jp/dbget-bin/www_bget?ko:K02503	*	KOG3275(T)(Zinc-binding protein of the histidine triad (HIT) family)	sp|Q5Q0E6|TO6BL_ARATH	sp|Q5Q0E6|TO6BL_ARATH Type 2 DNA topoisomerase 6 subunit B-like OS=Arabidopsis thaliana GN=MTOPVIB PE=1 SV=1
Ghir_A07.3.3	XP_012450622.1	PREDICTED: uncharacterized protein LOC105773366 isoform X4 [Gossypium raimondii]	*	*	*	K02503|HINT1, hinT, hit|http://www.genome.jp/dbget-bin/www_bget?ko:K02503	*	KOG3275(T)(Zinc-binding protein of the histidine triad (HIT) family)	*	*
Ghir_A07.30.1	XP_016716971.1	PREDICTED: uncharacterized protein LOC107929936 [Gossypium hirsutum]	*	*	*	*	*	*	*	*
Ghir_A07.30.2	XP_016716971.1	PREDICTED: uncharacterized protein LOC107929936 [Gossypium hirsutum]	*	*	*	*	*	*	*	*
Ghir_A07.318.1	KJB62938.1	hypothetical protein B456_009G444100 [Gossypium raimondii]	GO:0051090(regulation of sequence-specific DNA binding transcription factor activity);GO:0006352(DNA-templated transcription, initiation)	GO:0005634(nucleus)	GO:0046982(protein heterodimerization activity)	K03131|TAF6|http://www.genome.jp/dbget-bin/www_bget?ko:K03131	ko03022(Basal transcription factors)	KOG2549(K)(Transcription initiation factor TFIID, subunit TAF6 (also component of histone acetyltransferase SAGA))	sp|Q9MAU3|TAF6_ARATH	sp|Q9MAU3|TAF6_ARATH Transcription initiation factor TFIID subunit 6 OS=Arabidopsis thaliana GN=TAF6 PE=1 SV=1
Ghir_A07.329.1	XP_016696597.1	PREDICTED: uncharacterized protein LOC107912783 isoform X1 [Gossypium hirsutum]	*	*	*	*	*	*	*	*
Ghir_A07.336.1	XP_016667201.1	PREDICTED: uncharacterized protein LOC107887449 [Gossypium hirsutum]	*	*	*	*	*	*	*	*
Ghir_A07.368.1	XP_016743509.1	PREDICTED: uncharacterized protein LOC107952826 isoform X2 [Gossypium hirsutum]	*	*	*	K17046|DEK|http://www.genome.jp/dbget-bin/www_bget?ko:K17046	*	*	*	*
Ghir_A07.382.1	*	*	*	*	*	*	*	*	*	*
Ghir_A07.393.1	KHG26398.1	hypothetical protein F383_33388 [Gossypium arboreum]	*	*	*	*	*	*	*	*
Ghir_A07.400.1	XP_016738028.1	PREDICTED: uncharacterized protein LOC107948064 [Gossypium hirsutum]	*	*	*	*	*	*	sp|P0C2F6|RNHX1_ARATH	sp|P0C2F6|RNHX1_ARATH Putative ribonuclease H protein At1g65750 OS=Arabidopsis thaliana GN=At1g65750 PE=3 SV=1
Ghir_A07.400.2	XP_016738028.1	PREDICTED: uncharacterized protein LOC107948064 [Gossypium hirsutum]	*	*	*	*	*	*	*	*
Ghir_A07.402.1	KJB81120.1	hypothetical protein B456_013G130000 [Gossypium raimondii]	*	*	*	*	*	*	*	*
Ghir_A07.409.1	XP_016668589.1	PREDICTED: uncharacterized protein At2g29880-like isoform X1 [Gossypium hirsutum]	*	*	*	*	*	*	sp|O82368|Y2988_ARATH	sp|O82368|Y2988_ARATH Uncharacterized protein At2g29880 OS=Arabidopsis thaliana GN=At2g29880 PE=2 SV=1
Ghir_A07.409.2	XP_016668589.1	PREDICTED: uncharacterized protein At2g29880-like isoform X1 [Gossypium hirsutum]	*	*	*	*	*	KOG2446(G)(Glucose-6-phosphate isomerase)	*	*
Ghir_A07.441.1	KHG17853.1	hypothetical protein F383_22257 [Gossypium arboreum]	*	*	*	*	*	*	*	*
Ghir_A07.441.2	KHG17853.1	hypothetical protein F383_22257 [Gossypium arboreum]	*	*	*	*	*	*	*	*
Ghir_A07.457.1	KHG10877.1	hypothetical protein F383_13139 [Gossypium arboreum]	*	*	*	*	*	*	*	*
Ghir_A07.491.1	XP_016743879.1	PREDICTED: uncharacterized protein LOC107953154 [Gossypium hirsutum]	*	*	*	*	*	*	*	*
Ghir_A07.491.2	XP_016743879.1	PREDICTED: uncharacterized protein LOC107953154 [Gossypium hirsutum]	*	*	*	*	*	*	sp|P93295|M310_ARATH	sp|P93295|M310_ARATH Uncharacterized mitochondrial protein AtMg00310 OS=Arabidopsis thaliana GN=AtMg00310 PE=4 SV=1
Ghir_A07.52.1	XP_017612001.1	PREDICTED: protein EMBRYONIC FLOWER 1-like isoform X1 [Gossypium arboreum]	*	*	*	*	*	*	sp|Q9LYD9|EMF1_ARATH	sp|Q9LYD9|EMF1_ARATH Protein EMBRYONIC FLOWER 1 OS=Arabidopsis thaliana GN=EMF1 PE=1 SV=1
Ghir_A07.527.1	KHG14169.1	hypothetical protein F383_01849 [Gossypium arboreum]	*	*	*	*	*	*	*	*
Ghir_A07.544.1	XP_017643226.1	PREDICTED: uncharacterized protein LOC108484091 [Gossypium arboreum]	*	GO:0016020(membrane);GO:0016021(integral component of membrane)	*	*	*	*	*	*
Ghir_A07.546.1	KHG25910.1	dna polymerase ii large subunit [Gossypium arboreum]	*	*	*	*	*	*	*	*
Ghir_A07.556.1	*	*	*	*	*	*	*	*	*	*
Ghir_A07.560.1	XP_017605333.1	PREDICTED: uncharacterized protein LOC108452097 isoform X1 [Gossypium arboreum]	*	*	*	*	*	*	*	*
Ghir_A07.565.1	*	*	*	*	*	*	*	*	*	*
Ghir_A07.601.1	*	*	*	*	*	*	*	*	*	*
Ghir_A07.602.1	XP_017622073.1	PREDICTED: uncharacterized protein LOC108466244 [Gossypium arboreum]	*	*	*	*	*	*	*	*
Ghir_A07.620.1	KHF97691.1	hypothetical protein F383_37025 [Gossypium arboreum]	*	*	*	*	*	*	*	*
Ghir_A07.623.1	XP_016752759.1	PREDICTED: uncharacterized protein LOC107961024 [Gossypium hirsutum]	*	*	*	*	*	*	*	*
Ghir_A07.635.1	*	*	*	*	*	*	*	*	*	*
Ghir_A07.638.1	*	*	*	*	*	*	*	*	*	*
Ghir_A07.642.1	XP_015381174.1	PREDICTED: uncharacterized protein LOC107174638 [Citrus sinensis]	*	*	*	*	*	*	*	*
Ghir_A07.665.1	*	*	*	*	*	*	*	*	*	*
Ghir_A07.689.1	KJB08696.1	hypothetical protein B456_001G098200 [Gossypium raimondii]	*	*	GO:0003676(nucleic acid binding);GO:0000166(nucleotide binding)	*	*	*	sp|A4FVJ7|RBM48_DANRE	sp|A4FVJ7|RBM48_DANRE RNA-binding protein 48 OS=Danio rerio GN=rbm48 PE=2 SV=1
Ghir_A07.689.2	KJB08696.1	hypothetical protein B456_001G098200 [Gossypium raimondii]	*	*	GO:0003676(nucleic acid binding);GO:0000166(nucleotide binding)	*	*	*	*	*
Ghir_A07.696.1	KHG21178.1	60S ribosomal protein L32-1 [Gossypium arboreum]	GO:0006412(translation)	GO:0005622(intracellular);GO:0005840(ribosome)	GO:0003735(structural constituent of ribosome)	K02912|RP-L32e, RPL32|http://www.genome.jp/dbget-bin/www_bget?ko:K02912	ko03010(Ribosome)	KOG0878(J)(60S ribosomal protein L32)	sp|P49211|RL321_ARATH	sp|P49211|RL321_ARATH 60S ribosomal protein L32-1 OS=Arabidopsis thaliana GN=RPL32A PE=2 SV=2
Ghir_A07.696.2	KHG21178.1	60S ribosomal protein L32-1 [Gossypium arboreum]	GO:0006412(translation)	GO:0005622(intracellular);GO:0005840(ribosome)	GO:0003735(structural constituent of ribosome)	K02912|RP-L32e, RPL32|http://www.genome.jp/dbget-bin/www_bget?ko:K02912	ko03010(Ribosome)	KOG0878(J)(60S ribosomal protein L32)	*	*
Ghir_A07.698.1	XP_016721765.1	PREDICTED: uncharacterized protein LOC107933952 [Gossypium hirsutum]	*	*	*	*	*	*	*	*
Ghir_A07.699.1	CAN78330.1	hypothetical protein VITISV_034973 [Vitis vinifera]	*	*	*	*	*	*	sp|P04146|COPIA_DROME	sp|P04146|COPIA_DROME Copia protein OS=Drosophila melanogaster GN=GIP PE=1 SV=3
Ghir_A07.703.1	*	*	*	*	*	*	*	*	*	*
Ghir_A07.706.1	*	*	*	*	*	*	*	*	*	*
Ghir_A07.710.1	XP_012482983.1	PREDICTED: uncharacterized protein LOC105797578 [Gossypium raimondii]	*	*	*	*	*	*	*	*
Ghir_A07.715.1	XP_016676173.1	PREDICTED: uncharacterized protein LOC107895396 [Gossypium hirsutum]	*	*	*	*	*	*	*	*
Ghir_A07.715.2	XP_016676173.1	PREDICTED: uncharacterized protein LOC107895396 [Gossypium hirsutum]	*	*	*	*	*	*	*	*
Ghir_A07.715.3	XP_016676173.1	PREDICTED: uncharacterized protein LOC107895396 [Gossypium hirsutum]	*	*	*	*	*	*	sp|P93295|M310_ARATH	sp|P93295|M310_ARATH Uncharacterized mitochondrial protein AtMg00310 OS=Arabidopsis thaliana GN=AtMg00310 PE=4 SV=1
Ghir_A07.720.1	KHG17355.1	Endonuclease V [Gossypium arboreum]	*	*	*	*	*	*	*	*
Ghir_A07.722.1	KHG28568.1	Dynein-1-beta heavy chain, flagellar inner arm I1 complex [Gossypium arboreum]	*	*	*	*	*	*	*	*
Ghir_A07.731.1	KHG28772.1	Gramicidin S synthase 2 [Gossypium arboreum]	*	*	*	*	*	*	*	*
Ghir_A07.732.1	KHG26057.1	hypothetical protein F383_08119 [Gossypium arboreum]	*	*	*	*	*	*	*	*
Ghir_A07.736.1	XP_016745086.1	PREDICTED: bifunctional nitrilase/nitrile hydratase NIT4A [Gossypium hirsutum]	GO:0006807(nitrogen compound metabolic process)	*	GO:0016810(hydrolase activity, acting on carbon-nitrogen (but not peptide) bonds)	K13035|NIT4|http://www.genome.jp/dbget-bin/www_bget?ko:K13035	ko00460(Cyanoamino acid metabolism)	KOG0805(E)(Carbon-nitrogen hydrolase)	sp|Q5QGZ8|NRL4A_LUPAN	sp|Q5QGZ8|NRL4A_LUPAN Bifunctional nitrilase/nitrile hydratase NIT4A OS=Lupinus angustifolius GN=NIT4A PE=1 SV=1
Ghir_A07.739.1	XP_017629028.1	PREDICTED: uncharacterized protein LOC108472008 [Gossypium arboreum]	*	*	*	*	*	*	sp|P92555|M1250_ARATH	sp|P92555|M1250_ARATH Uncharacterized mitochondrial protein AtMg01250 OS=Arabidopsis thaliana GN=AtMg01250 PE=4 SV=1
Ghir_A07.740.1	XP_016694556.1	PREDICTED: uncharacterized protein LOC107911187 [Gossypium hirsutum]	*	*	*	*	*	*	*	*
Ghir_A07.740.2	XP_016694556.1	PREDICTED: uncharacterized protein LOC107911187 [Gossypium hirsutum]	*	*	*	*	*	*	*	*
Ghir_A07.740.3	KHG26476.1	hypothetical protein F383_08577 [Gossypium arboreum]	*	*	*	*	*	*	*	*
Ghir_A07.744.1	XP_016670203.1	PREDICTED: uncharacterized protein LOC107890230 [Gossypium hirsutum]	*	*	*	*	*	*	*	*
Ghir_A07.753.1	XP_017620800.1	PREDICTED: uncharacterized protein LOC108465011 [Gossypium arboreum]	*	*	*	*	*	*	*	*
Ghir_A07.753.2	XP_012477795.1	PREDICTED: uncharacterized protein LOC105793429 [Gossypium raimondii]	*	*	*	*	*	*	*	*
Ghir_A07.753.3	XP_012477492.1	PREDICTED: uncharacterized protein LOC105793109 [Gossypium raimondii]	*	*	*	*	*	*	*	*
Ghir_A07.753.4	XP_017621332.1	PREDICTED: uncharacterized protein LOC108465512 [Gossypium arboreum]	*	*	*	*	*	*	*	*
Ghir_A07.755.1	XP_016745366.1	PREDICTED: vacuolar protein sorting-associated protein 26B-like isoform X2 [Gossypium hirsutum]	GO:0042147(retrograde transport, endosome to Golgi);GO:0006886(intracellular protein transport)	GO:0030904(retromer complex);GO:0005768(endosome)	GO:0008565(protein transporter activity)	K18466|VPS26|http://www.genome.jp/dbget-bin/www_bget?ko:K18466	ko04144(Endocytosis)	KOG3063(U)(Membrane coat complex Retromer, subunit VPS26)	sp|Q9T091|VP26B_ARATH	sp|Q9T091|VP26B_ARATH Vacuolar protein sorting-associated protein 26B OS=Arabidopsis thaliana GN=VPS26B PE=2 SV=2
Ghir_A07.762.1	XP_016743906.1	PREDICTED: signal peptide peptidase-like [Gossypium hirsutum]	*	GO:0016020(membrane);GO:0016021(integral component of membrane)	GO:0004190(aspartic-type endopeptidase activity)	K09595|HM13|http://www.genome.jp/dbget-bin/www_bget?ko:K09595	*	KOG2443(S)(Uncharacterized conserved protein)	sp|O81062|SIP_ARATH	sp|O81062|SIP_ARATH Signal peptide peptidase OS=Arabidopsis thaliana GN=SPP PE=2 SV=1
Ghir_A07.767.1	KJB65728.1	hypothetical protein B456_010G111200 [Gossypium raimondii]	*	*	*	*	*	*	*	*
Ghir_A07.770.1	XP_017635845.1	PREDICTED: uncharacterized protein LOC108477876 [Gossypium arboreum]	*	*	*	*	*	*	*	*
Ghir_A07.771.1	*	*	*	*	*	*	*	*	*	*
Ghir_A07.773.1	*	*	*	*	*	*	*	*	*	*
Ghir_A07.78.1	KHG09057.1	hypothetical protein F383_14452 [Gossypium arboreum]	*	*	*	*	*	*	*	*
Ghir_A07.781.1	XP_016667289.1	PREDICTED: uncharacterized protein LOC107887542 [Gossypium hirsutum]	*	*	*	*	*	*	*	*
Ghir_A07.785.1	XP_017609228.1	PREDICTED: uncharacterized protein LOC108455136 [Gossypium arboreum]	*	*	*	*	*	*	*	*
Ghir_A07.786.1	XP_017640470.1	PREDICTED: peroxisome biogenesis protein 5-like [Gossypium arboreum]	*	*	*	K13342|PEX5, PXR1|http://www.genome.jp/dbget-bin/www_bget?ko:K13342	ko04146(Peroxisome)	*	sp|Q9FMA3|PEX5_ARATH	sp|Q9FMA3|PEX5_ARATH Peroxisome biogenesis protein 5 OS=Arabidopsis thaliana GN=PEX5 PE=1 SV=1
Ghir_A07.797.1	XP_012477523.1	PREDICTED: uncharacterized protein LOC105793142 [Gossypium raimondii]	*	*	*	*	*	*	sp|P0C2F6|RNHX1_ARATH	sp|P0C2F6|RNHX1_ARATH Putative ribonuclease H protein At1g65750 OS=Arabidopsis thaliana GN=At1g65750 PE=3 SV=1
Ghir_A07.81.1	*	*	*	*	*	*	*	*	*	*
Ghir_A07.820.1	XP_016666030.1	PREDICTED: uncharacterized protein LOC107886547 [Gossypium hirsutum]	*	GO:0016020(membrane);GO:0016021(integral component of membrane)	*	*	*	*	*	*
Ghir_A07.830.1	XP_016752320.1	PREDICTED: uncharacterized protein LOC107960490 [Gossypium hirsutum]	*	*	*	*	*	*	*	*
Ghir_A07.847.1	XP_017648047.1	PREDICTED: uncharacterized protein LOC108488269 [Gossypium arboreum]	*	*	*	*	*	*	*	*
Ghir_A07.852.1	XP_016676173.1	PREDICTED: uncharacterized protein LOC107895396 [Gossypium hirsutum]	*	*	*	*	*	*	*	*
Ghir_A07.853.1	*	*	*	*	*	*	*	*	*	*
Ghir_A07.855.1	XP_016743542.1	PREDICTED: reticulon-like protein B21 isoform X2 [Gossypium hirsutum]	*	GO:0016020(membrane);GO:0005789(endoplasmic reticulum membrane);GO:0005783(endoplasmic reticulum);GO:0016021(integral component of membrane)	*	*	*	*	sp|Q56X72|RTNLS_ARATH	sp|Q56X72|RTNLS_ARATH Reticulon-like protein B21 OS=Arabidopsis thaliana GN=RTNLB21 PE=2 SV=2
Ghir_A07.861.1	XP_016746514.1	PREDICTED: polyadenylate-binding protein RBP47-like [Gossypium hirsutum]	*	*	GO:0000166(nucleotide binding);GO:0003676(nucleic acid binding)	*	*	KOG0226(R)(RNA-binding proteins)	sp|Q9LEB3|RBP47_NICPL	sp|Q9LEB3|RBP47_NICPL Polyadenylate-binding protein RBP47 OS=Nicotiana plumbaginifolia GN=RBP47 PE=1 SV=1
Ghir_A07.861.2	XP_016746514.1	PREDICTED: polyadenylate-binding protein RBP47-like [Gossypium hirsutum]	*	*	*	*	*	KOG0118(R)(FOG: RRM domain)	*	*
Ghir_A07.868.1	KJB76678.1	hypothetical protein B456_012G100200 [Gossypium raimondii]	GO:0006457(protein folding);GO:0042026(protein refolding)	GO:0005737(cytoplasm)	GO:0005524(ATP binding)	K04077|groEL, HSPD1|http://www.genome.jp/dbget-bin/www_bget?ko:K04077	ko03018(RNA degradation)	*	sp|C0Z361|CPNB3_ARATH	sp|C0Z361|CPNB3_ARATH Chaperonin 60 subunit beta 3, chloroplastic OS=Arabidopsis thaliana GN=CPN60B3 PE=1 SV=1
Ghir_A07.868.2	KJB76678.1	hypothetical protein B456_012G100200 [Gossypium raimondii]	GO:0006457(protein folding);GO:0042026(protein refolding)	GO:0005737(cytoplasm)	GO:0005524(ATP binding)	K04077|groEL, HSPD1|http://www.genome.jp/dbget-bin/www_bget?ko:K04077	ko03018(RNA degradation)	*	*	*
Ghir_A07.891.1	XP_016693866.1	PREDICTED: probable tRNA (guanine(26)-N(2))-dimethyltransferase 2 [Gossypium hirsutum]	GO:0008033(tRNA processing)	*	GO:0003723(RNA binding);GO:0004809(tRNA (guanine-N2-)-methyltransferase activity)	K00555|TRMT1, trm1|http://www.genome.jp/dbget-bin/www_bget?ko:K00555	*	KOG1253(J)(tRNA methyltransferase)	sp|Q9SRU7|TRM2_ARATH	sp|Q9SRU7|TRM2_ARATH Probable tRNA (guanine(26)-N(2))-dimethyltransferase 2 OS=Arabidopsis thaliana GN=At3g02320 PE=2 SV=3
Ghir_A07.891.2	XP_016693866.1	PREDICTED: probable tRNA (guanine(26)-N(2))-dimethyltransferase 2 [Gossypium hirsutum]	GO:0008033(tRNA processing)	*	GO:0003723(RNA binding);GO:0004809(tRNA (guanine-N2-)-methyltransferase activity)	K00555|TRMT1, trm1|http://www.genome.jp/dbget-bin/www_bget?ko:K00555	*	KOG1253(J)(tRNA methyltransferase)	*	*
Ghir_A07.902.1	*	*	*	*	*	*	*	*	*	*
Ghir_A07.908.1	XP_016752702.1	PREDICTED: uncharacterized protein LOC107960965 [Gossypium hirsutum]	*	*	*	*	*	*	*	*
Ghir_A07.909.1	OIW03238.1	hypothetical protein TanjilG_29986 [Lupinus angustifolius]	*	*	*	*	*	*	*	*
Ghir_A07.911.1	XP_016747020.1	PREDICTED: importin-9-like isoform X3 [Gossypium hirsutum]	*	*	*	K20224|IPO9, RANBP9|http://www.genome.jp/dbget-bin/www_bget?ko:K20224	*	*	sp|Q9M9C6|P2C15_ARATH	sp|Q9M9C6|P2C15_ARATH Probable protein phosphatase 2C 15 OS=Arabidopsis thaliana GN=At1g68410 PE=2 SV=1
Ghir_A07.911.2	XP_016747020.1	PREDICTED: importin-9-like isoform X3 [Gossypium hirsutum]	*	*	*	K20224|IPO9, RANBP9|http://www.genome.jp/dbget-bin/www_bget?ko:K20224	*	KOG2274(UY)(Predicted importin 9)	sp|Q0JMD4|P2C03_ORYSJ	sp|Q0JMD4|P2C03_ORYSJ Probable protein phosphatase 2C 3 OS=Oryza sativa subsp. japonica GN=Os01g0513100 PE=2 SV=2
Ghir_A07.918.1	*	*	*	*	*	*	*	*	*	*
Ghir_A07.919.1	XP_017609463.1	PREDICTED: uncharacterized protein LOC108455416 [Gossypium arboreum]	*	*	*	*	*	*	*	*
Ghir_A07.921.1	*	*	*	*	*	*	*	*	*	*
Ghir_A07.921.2	XP_016743286.1	PREDICTED: uncharacterized protein LOC107952589 isoform X1 [Gossypium hirsutum]	*	*	*	*	*	*	*	*
Ghir_A07.922.1	XP_012435882.1	PREDICTED: histidine-containing phosphotransfer protein 5 isoform X1 [Gossypium raimondii]	GO:0000160(phosphorelay signal transduction system)	*	GO:0004871(signal transducer activity)	K14490|AHP|http://www.genome.jp/dbget-bin/www_bget?ko:K14490	ko04075(Plant hormone signal transduction)	*	*	*
Ghir_A07.923.1	KHG10555.1	hypothetical protein F383_10795 [Gossypium arboreum]	GO:0006351(transcription, DNA-templated);GO:0006355(regulation of transcription, DNA-templated)	GO:0005634(nucleus)	GO:0003677(DNA binding);GO:0046983(protein dimerization activity);GO:0003700(transcription factor activity, sequence-specific DNA binding)	K14490|AHP|http://www.genome.jp/dbget-bin/www_bget?ko:K14490	ko04075(Plant hormone signal transduction)	*	sp|Q9FUY6|JOIN_SOLLC	sp|Q9FUY6|JOIN_SOLLC MADS-box protein JOINTLESS OS=Solanum lycopersicum GN=J PE=1 SV=1
Ghir_A07.94.1	*	*	*	*	*	*	*	*	*	*
Ghir_A07.945.1	*	*	*	*	*	*	*	*	*	*
Ghir_A07.946.1	XP_012483499.1	PREDICTED: nipped-B-like protein isoform X1 [Gossypium raimondii]	GO:0007064(mitotic sister chromatid cohesion);GO:0010468(regulation of gene expression)	*	GO:0008270(zinc ion binding);GO:0046872(metal ion binding);GO:0003682(chromatin binding)	K06672|SCC2, NIPBL|http://www.genome.jp/dbget-bin/www_bget?ko:K06672	*	KOG2754(O)(Oligosaccharyltransferase, beta subunit)	sp|Q944K2|OST48_ARATH	sp|Q944K2|OST48_ARATH Dolichyl-diphosphooligosaccharide--protein glycosyltransferase 48 kDa subunit OS=Arabidopsis thaliana GN=OST48 PE=2 SV=1
Ghir_A07.961.1	XP_012443061.1	PREDICTED: casein kinase I homolog hhp1-like isoform X1 [Gossypium raimondii]	GO:0007017(microtubule-based process)	GO:0005874(microtubule)	GO:0003924(GTPase activity);GO:0000166(nucleotide binding);GO:0005525(GTP binding);GO:0005200(structural constituent of cytoskeleton)	K07374|TUBA|http://www.genome.jp/dbget-bin/www_bget?ko:K07374	ko04145(Phagosome)	KOG1376(Z)(Alpha tubulin)	sp|P07304|TBA1_STYLE	sp|P07304|TBA1_STYLE Tubulin alpha-1 chain OS=Stylonychia lemnae PE=3 SV=2
Ghir_A07.990.1	XP_017647750.1	PREDICTED: uncharacterized protein LOC108487927 [Gossypium arboreum]	*	*	*	*	*	*	*	*
Ghir_A07.990.2	XP_017609433.1	PREDICTED: LRR receptor-like serine/threonine-protein kinase GSO1 [Gossypium arboreum]	*	*	*	*	*	*	*	*
Ghir_A08.1.1	XP_016725246.1	PREDICTED: LOW QUALITY PROTEIN: uncharacterized protein LOC107936968 [Gossypium hirsutum]	*	*	*	K18192|ATP10|http://www.genome.jp/dbget-bin/www_bget?ko:K18192	*	*	*	*
Ghir_A08.1.2	XP_017621452.1	PREDICTED: lariat debranching enzyme-like [Gossypium arboreum]	*	*	*	K18328|DBR1|http://www.genome.jp/dbget-bin/www_bget?ko:K18328	*	KOG2863(A)(RNA lariat debranching enzyme)	sp|Q94K01|DBR1_ARATH	sp|Q94K01|DBR1_ARATH Lariat debranching enzyme OS=Arabidopsis thaliana GN=DBR1 PE=2 SV=1
Ghir_A08.1.3	XP_016718041.1	PREDICTED: lariat debranching enzyme-like isoform X6 [Gossypium hirsutum]	*	*	*	K18328|DBR1|http://www.genome.jp/dbget-bin/www_bget?ko:K18328	*	KOG2863(A)(RNA lariat debranching enzyme)	*	*
Ghir_A08.1.4	XP_016718041.1	PREDICTED: lariat debranching enzyme-like isoform X6 [Gossypium hirsutum]	*	*	*	K18328|DBR1|http://www.genome.jp/dbget-bin/www_bget?ko:K18328	*	KOG2863(A)(RNA lariat debranching enzyme)	*	*
Ghir_A08.1.5	XP_017622237.1	PREDICTED: lariat debranching enzyme-like isoform X2 [Gossypium arboreum]	*	*	*	K18328|DBR1|http://www.genome.jp/dbget-bin/www_bget?ko:K18328	*	KOG2863(A)(RNA lariat debranching enzyme)	*	*
Ghir_A08.100.1	KHG13568.1	Armadillo repeat-containing 8 [Gossypium arboreum]	*	*	*	*	*	*	*	*
Ghir_A08.1007.1	XP_017626664.1	PREDICTED: probable linoleate 9S-lipoxygenase 5 [Gossypium arboreum]	GO:0031408(oxylipin biosynthetic process);GO:0055114(oxidation-reduction process);GO:0006633(fatty acid biosynthetic process)	*	GO:0046872(metal ion binding);GO:0051213(dioxygenase activity);GO:0016702(oxidoreductase activity, acting on single donors with incorporation of molecular oxygen, incorporation of two atoms of oxygen);GO:0016491(oxidoreductase activity)	K15718|LOX1_5|http://www.genome.jp/dbget-bin/www_bget?ko:K15718	ko00591(Linoleic acid metabolism)	*	sp|Q43191|LOX15_SOLTU	sp|Q43191|LOX15_SOLTU Probable linoleate 9S-lipoxygenase 5 OS=Solanum tuberosum GN=LOX1.5 PE=2 SV=1
Ghir_A08.1007.2	XP_016675105.1	PREDICTED: probable linoleate 9S-lipoxygenase 5 [Gossypium hirsutum]	GO:0031408(oxylipin biosynthetic process);GO:0055114(oxidation-reduction process);GO:0006633(fatty acid biosynthetic process)	*	GO:0046872(metal ion binding);GO:0051213(dioxygenase activity);GO:0016702(oxidoreductase activity, acting on single donors with incorporation of molecular oxygen, incorporation of two atoms of oxygen);GO:0016491(oxidoreductase activity)	K15718|LOX1_5|http://www.genome.jp/dbget-bin/www_bget?ko:K15718	ko00591(Linoleic acid metabolism)	*	*	*
Ghir_A08.1007.3	XP_016675105.1	PREDICTED: probable linoleate 9S-lipoxygenase 5 [Gossypium hirsutum]	GO:0031408(oxylipin biosynthetic process);GO:0055114(oxidation-reduction process);GO:0006633(fatty acid biosynthetic process)	*	GO:0046872(metal ion binding);GO:0051213(dioxygenase activity);GO:0016702(oxidoreductase activity, acting on single donors with incorporation of molecular oxygen, incorporation of two atoms of oxygen);GO:0016491(oxidoreductase activity)	K15718|LOX1_5|http://www.genome.jp/dbget-bin/www_bget?ko:K15718	ko00591(Linoleic acid metabolism)	*	*	*
Ghir_A08.1024.1	KJB26695.1	hypothetical protein B456_004G254900 [Gossypium raimondii]	GO:0006468(protein phosphorylation)	*	GO:0004672(protein kinase activity);GO:0004674(protein serine/threonine kinase activity);GO:0005524(ATP binding);GO:0000166(nucleotide binding)	K18670|YAK1|http://www.genome.jp/dbget-bin/www_bget?ko:K18670	*	KOG0667(R)(Dual-specificity tyrosine-phosphorylation regulated kinase)	sp|Q9P6P3|PPK15_SCHPO	sp|Q9P6P3|PPK15_SCHPO Serine/threonine-protein kinase ppk15 OS=Schizosaccharomyces pombe (strain 972 / ATCC 24843) GN=ppk15 PE=1 SV=1
Ghir_A08.1035.1	XP_016707293.1	PREDICTED: scarecrow-like transcription factor PAT1 [Gossypium hirsutum]	GO:0006351(transcription, DNA-templated);GO:0006355(regulation of transcription, DNA-templated)	*	*	*	*	*	*	*
Ghir_A08.1035.2	XP_016707293.1	PREDICTED: scarecrow-like transcription factor PAT1 [Gossypium hirsutum]	GO:0006351(transcription, DNA-templated);GO:0006355(regulation of transcription, DNA-templated)	*	*	*	*	*	*	*
Ghir_A08.106.1	XP_016733582.1	PREDICTED: probable polyamine oxidase 4, partial [Gossypium hirsutum]	*	*	*	K17839|PAO4, PAO3, PAO2|http://www.genome.jp/dbget-bin/www_bget?ko:K17839	ko00330(Arginine and proline metabolism);ko00410(beta-Alanine metabolism)	KOG0029(Q)(Amine oxidase)	sp|Q8H191|PAO4_ARATH	sp|Q8H191|PAO4_ARATH Probable polyamine oxidase 4 OS=Arabidopsis thaliana GN=PAO4 PE=1 SV=1
Ghir_A08.108.1	XP_012440657.1	PREDICTED: uncharacterized protein LOC105765922 [Gossypium raimondii]	*	*	*	*	*	*	*	*
Ghir_A08.1084.1	KJB27261.1	hypothetical protein B456_004G287400 [Gossypium raimondii]	*	*	*	*	*	*	*	*
Ghir_A08.116.1	*	*	*	*	*	*	*	*	*	*
Ghir_A08.152.1	XP_017613541.1	PREDICTED: uncharacterized protein LOC108458646 [Gossypium arboreum]	*	*	*	*	*	*	*	*
Ghir_A08.168.1	XP_017626282.1	PREDICTED: L10-interacting MYB domain-containing protein isoform X3 [Gossypium arboreum]	*	*	*	*	*	*	*	*
Ghir_A08.177.1	*	*	*	*	*	*	*	*	*	*
Ghir_A08.177.2	KHG25872.1	hypothetical protein F383_05066 [Gossypium arboreum]	*	*	*	*	*	*	*	*
Ghir_A08.181.1	XP_016727512.1	PREDICTED: protein TRIGALACTOSYLDIACYLGLYCEROL 2, chloroplastic-like isoform X1 [Gossypium hirsutum]	*	GO:0016020(membrane);GO:0016021(integral component of membrane)	*	*	*	KOG0329(A)(ATP-dependent RNA helicase)	sp|Q9LTR2|TGD2_ARATH	sp|Q9LTR2|TGD2_ARATH Protein TRIGALACTOSYLDIACYLGLYCEROL 2, chloroplastic OS=Arabidopsis thaliana GN=TGD2 PE=1 SV=1
Ghir_A08.191.1	XP_017617544.1	PREDICTED: uncharacterized protein LOC108462054 [Gossypium arboreum]	*	*	*	*	*	*	*	*
Ghir_A08.191.2	XP_012477795.1	PREDICTED: uncharacterized protein LOC105793429 [Gossypium raimondii]	*	*	*	*	*	*	*	*
Ghir_A08.194.1	*	*	*	*	*	*	*	*	*	*
Ghir_A08.2.1	XP_017622270.1	PREDICTED: uncharacterized protein LOC108466430 isoform X1 [Gossypium arboreum]	*	*	*	K13342|PEX5, PXR1|http://www.genome.jp/dbget-bin/www_bget?ko:K13342	ko04146(Peroxisome)	*	sp|Q9FMA3|PEX5_ARATH	sp|Q9FMA3|PEX5_ARATH Peroxisome biogenesis protein 5 OS=Arabidopsis thaliana GN=PEX5 PE=1 SV=1
Ghir_A08.201.1	KUM48026.1	hypothetical protein ABT39_MTgene5022 (mitochondrion) [Picea glauca]	*	GO:0005739(mitochondrion)	*	*	*	*	*	*
Ghir_A08.202.1	XP_016713029.1	PREDICTED: protein REVEILLE 2-like, partial [Gossypium hirsutum]	GO:0006351(transcription, DNA-templated);GO:0006355(regulation of transcription, DNA-templated)	GO:0005634(nucleus)	GO:0003677(DNA binding)	*	*	*	sp|B3H5A8|RVE7_ARATH	sp|B3H5A8|RVE7_ARATH Protein REVEILLE 7 OS=Arabidopsis thaliana GN=RVE7 PE=2 SV=1
Ghir_A08.206.1	XP_016693492.1	PREDICTED: uncharacterized protein LOC107909956 [Gossypium hirsutum]	*	*	*	*	*	*	sp|P14381|YTX2_XENLA	sp|P14381|YTX2_XENLA Transposon TX1 uncharacterized 149 kDa protein OS=Xenopus laevis PE=4 SV=1
Ghir_A08.207.1	XP_016693492.1	PREDICTED: uncharacterized protein LOC107909956 [Gossypium hirsutum]	*	*	*	*	*	*	sp|P93295|M310_ARATH	sp|P93295|M310_ARATH Uncharacterized mitochondrial protein AtMg00310 OS=Arabidopsis thaliana GN=AtMg00310 PE=4 SV=1
Ghir_A08.207.2	XP_016693492.1	PREDICTED: uncharacterized protein LOC107909956 [Gossypium hirsutum]	*	*	*	*	*	*	*	*
Ghir_A08.227.1	XP_017626978.1	PREDICTED: uncharacterized protein LOC108470216 [Gossypium arboreum]	*	GO:0016021(integral component of membrane);GO:0016020(membrane)	*	*	*	*	*	*
Ghir_A08.233.1	*	*	*	*	*	*	*	*	*	*
Ghir_A08.259.1	YP_009242008.1	NADH dehydrogenase subunit 4 (mitochondrion) [Oryza minuta]	GO:0055114(oxidation-reduction process);GO:0042773(ATP synthesis coupled electron transport)	GO:0016020(membrane);GO:0016021(integral component of membrane);GO:0005739(mitochondrion)	GO:0016491(oxidoreductase activity);GO:0008137(NADH dehydrogenase (ubiquinone) activity)	K03881|ND4|http://www.genome.jp/dbget-bin/www_bget?ko:K03881	ko00190(Oxidative phosphorylation)	*	sp|Q04050|NU4M_BRACM	sp|Q04050|NU4M_BRACM NADH-ubiquinone oxidoreductase chain 4 OS=Brassica campestris GN=ND4 PE=3 SV=1
Ghir_A08.263.1	XP_017627079.1	PREDICTED: NPL4-like protein 1 [Gossypium arboreum]	*	*	*	K14015|NPLOC4, NPL4|http://www.genome.jp/dbget-bin/www_bget?ko:K14015	ko04141(Protein processing in endoplasmic reticulum)	KOG2834(YU)(Nuclear pore complex, rNpl4 component (sc Npl4))	sp|Q9LYC2|NPL41_ARATH	sp|Q9LYC2|NPL41_ARATH NPL4-like protein 1 OS=Arabidopsis thaliana GN=At3g63000 PE=1 SV=1
Ghir_A08.271.1	KHG26416.1	hypothetical protein F383_04408 [Gossypium arboreum]	GO:0016310(phosphorylation);GO:0006468(protein phosphorylation)	GO:0016021(integral component of membrane);GO:0016020(membrane)	GO:0004672(protein kinase activity);GO:0005524(ATP binding);GO:0004674(protein serine/threonine kinase activity);GO:0016301(kinase activity);GO:0016740(transferase activity);GO:0000166(nucleotide binding)	*	*	*	sp|C0LGD7|Y1684_ARATH	sp|C0LGD7|Y1684_ARATH Probable LRR receptor-like serine/threonine-protein kinase At1g06840 OS=Arabidopsis thaliana GN=At1g06840 PE=2 SV=2
Ghir_A08.289.1	KHF98762.1	putative phospholipid-transporting ATPase DRS2 [Gossypium arboreum]	*	*	*	*	*	*	*	*
Ghir_A08.304.1	*	*	*	*	*	*	*	*	*	*
Ghir_A08.305.1	*	*	*	*	*	*	*	*	*	*
Ghir_A08.313.1	XP_017622073.1	PREDICTED: uncharacterized protein LOC108466244 [Gossypium arboreum]	*	*	*	*	*	*	*	*
Ghir_A08.34.1	*	*	*	*	*	*	*	*	*	*
Ghir_A08.345.1	XP_016716809.1	PREDICTED: importin-9-like isoform X2 [Gossypium hirsutum]	*	*	*	K20224|IPO9, RANBP9|http://www.genome.jp/dbget-bin/www_bget?ko:K20224	*	*	*	*
Ghir_A08.347.1	*	*	*	*	*	*	*	*	*	*
Ghir_A08.348.1	XP_012487767.1	PREDICTED: uncharacterized protein LOC105800965 [Gossypium raimondii]	*	*	*	*	*	*	*	*
Ghir_A08.359.1	XP_016733370.1	PREDICTED: uncharacterized protein LOC107944069 isoform X2 [Gossypium hirsutum]	*	*	*	*	*	*	*	*
Ghir_A08.378.1	KHG25293.1	hypothetical protein F383_32373 [Gossypium arboreum]	*	*	*	*	*	*	*	*
Ghir_A08.38.1	KHG28399.1	hypothetical protein F383_02239 [Gossypium arboreum]	GO:0006869(lipid transport)	*	GO:0008289(lipid binding)	*	*	*	sp|O64864|YLS3_ARATH	sp|O64864|YLS3_ARATH Protein YLS3 OS=Arabidopsis thaliana GN=YLS3 PE=2 SV=1
Ghir_A08.38.2	KHG28399.1	hypothetical protein F383_02239 [Gossypium arboreum]	GO:0006869(lipid transport)	GO:0005634(nucleus)	GO:0008289(lipid binding)	*	*	*	*	*
Ghir_A08.387.1	*	*	*	*	*	*	*	*	*	*
Ghir_A08.388.1	XP_017647853.1	PREDICTED: uncharacterized protein LOC108488046 [Gossypium arboreum]	*	*	GO:0008270(zinc ion binding);GO:0046872(metal ion binding)	*	*	*	sp|O94580|YQ77_SCHPO	sp|O94580|YQ77_SCHPO Ubiquitin and WLM domain-containing metalloprotease SPCC1442.07c OS=Schizosaccharomyces pombe (strain 972 / ATCC 24843) GN=SPCC1442.07c PE=1 SV=1
Ghir_A08.398.1	*	*	*	*	*	*	*	*	*	*
Ghir_A08.417.1	XP_016731735.1	PREDICTED: zinc finger HIT domain-containing protein 3 isoform X1 [Gossypium hirsutum]	*	*	*	*	*	KOG2857(K)(Predicted MYND Zn-finger protein/hormone receptor interactor)	*	*
Ghir_A08.417.2	XP_016731735.1	PREDICTED: zinc finger HIT domain-containing protein 3 isoform X1 [Gossypium hirsutum]	*	*	*	*	*	KOG2857(K)(Predicted MYND Zn-finger protein/hormone receptor interactor)	*	*
Ghir_A08.438.1	*	*	*	*	*	*	*	*	*	*
Ghir_A08.442.1	*	*	*	*	*	*	*	*	*	*
Ghir_A08.453.1	KJB48190.1	hypothetical protein B456_008G056200 [Gossypium raimondii]	*	*	*	*	*	*	*	*
Ghir_A08.453.2	XP_017613849.1	PREDICTED: uncharacterized protein LOC108458982 [Gossypium arboreum]	*	*	*	*	*	*	*	*
Ghir_A08.470.1	XP_017632672.1	PREDICTED: uncharacterized mitochondrial protein AtMg00810-like [Gossypium arboreum]	*	*	*	*	*	*	sp|P10978|POLX_TOBAC	sp|P10978|POLX_TOBAC Retrovirus-related Pol polyprotein from transposon TNT 1-94 OS=Nicotiana tabacum PE=2 SV=1
Ghir_A08.48.1	XP_012487767.1	PREDICTED: uncharacterized protein LOC105800965 [Gossypium raimondii]	*	*	*	*	*	*	sp|P93295|M310_ARATH	sp|P93295|M310_ARATH Uncharacterized mitochondrial protein AtMg00310 OS=Arabidopsis thaliana GN=AtMg00310 PE=4 SV=1
Ghir_A08.481.1	XP_017625048.1	PREDICTED: uncharacterized protein LOC108468690 [Gossypium arboreum]	*	*	*	*	*	*	*	*
Ghir_A08.483.1	XP_016668976.1	PREDICTED: uncharacterized protein LOC107889150 [Gossypium hirsutum]	*	*	*	*	*	*	*	*
Ghir_A08.5.1	XP_012491431.1	PREDICTED: lariat debranching enzyme-like isoform X26 [Gossypium raimondii]	*	*	*	K18328|DBR1|http://www.genome.jp/dbget-bin/www_bget?ko:K18328	*	KOG2863(A)(RNA lariat debranching enzyme)	sp|Q6AU07|DBR1_ORYSJ	sp|Q6AU07|DBR1_ORYSJ Lariat debranching enzyme OS=Oryza sativa subsp. japonica GN=DBR1 PE=2 SV=1
Ghir_A08.51.1	XP_017629028.1	PREDICTED: uncharacterized protein LOC108472008 [Gossypium arboreum]	*	*	*	*	*	*	*	*
Ghir_A08.606.1	XP_017626450.1	PREDICTED: uncharacterized protein LOC108469876 isoform X2 [Gossypium arboreum]	*	*	GO:0005524(ATP binding);GO:0000166(nucleotide binding)	*	*	*	*	*
Ghir_A08.622.1	KHG26700.1	GTPase obg [Gossypium arboreum]	*	*	*	*	*	*	*	*
Ghir_A08.623.1	XP_017624629.1	PREDICTED: uncharacterized protein LOC108468247 [Gossypium arboreum]	*	*	*	*	*	*	*	*
Ghir_A08.636.1	XP_016743900.1	PREDICTED: VQ motif-containing protein 20-like [Gossypium hirsutum]	*	*	*	*	*	*	*	*
Ghir_A08.64.1	*	*	*	*	*	*	*	*	*	*
Ghir_A08.643.1	KJB83294.1	hypothetical protein B456_013G240100 [Gossypium raimondii]	*	*	*	*	*	*	*	*
Ghir_A08.649.1	*	*	*	*	*	*	*	*	*	*
Ghir_A08.650.1	XP_017609372.1	PREDICTED: uncharacterized protein LOC108455303 [Gossypium arboreum]	*	*	*	*	*	*	*	*
Ghir_A08.650.2	XP_017609372.1	PREDICTED: uncharacterized protein LOC108455303 [Gossypium arboreum]	*	*	*	*	*	*	sp|P93295|M310_ARATH	sp|P93295|M310_ARATH Uncharacterized mitochondrial protein AtMg00310 OS=Arabidopsis thaliana GN=AtMg00310 PE=4 SV=1
Ghir_A08.650.3	XP_016676485.1	PREDICTED: uncharacterized mitochondrial protein AtMg00310-like [Gossypium hirsutum]	*	*	*	*	*	*	*	*
Ghir_A08.663.1	KHG30388.1	hypothetical protein F383_11005 [Gossypium arboreum]	*	*	*	*	*	*	*	*
Ghir_A08.663.2	XP_016706908.1	PREDICTED: uncharacterized protein LOC107921587 [Gossypium hirsutum]	*	*	*	*	*	*	*	*
Ghir_A08.668.1	*	*	*	*	*	*	*	*	*	*
Ghir_A08.671.1	XP_016741043.1	PREDICTED: cation/H(+) antiporter 28-like [Gossypium hirsutum]	GO:0006810(transport);GO:0055085(transmembrane transport);GO:0006812(cation transport)	GO:0016020(membrane);GO:0016021(integral component of membrane)	GO:0015299(solute:proton antiporter activity)	*	*	*	sp|Q8L709|CHX28_ARATH	sp|Q8L709|CHX28_ARATH Cation/H(+) antiporter 28 OS=Arabidopsis thaliana GN=CHX28 PE=2 SV=2
Ghir_A08.68.1	XP_016712418.1	PREDICTED: uncharacterized protein LOC107926128 [Gossypium hirsutum]	*	*	*	*	*	*	*	*
Ghir_A08.682.1	KHG24694.1	Putative membrane ycf1 [Gossypium arboreum]	*	*	*	*	*	*	*	*
Ghir_A08.70.1	*	*	*	*	*	*	*	*	*	*
Ghir_A08.703.1	XP_017613392.1	PREDICTED: uncharacterized protein LOC108458482 isoform X1 [Gossypium arboreum]	*	*	*	*	*	*	*	*
Ghir_A08.710.1	KJB23304.1	hypothetical protein B456_004G091200 [Gossypium raimondii]	GO:0006412(translation)	GO:0005622(intracellular);GO:0005840(ribosome);GO:0016021(integral component of membrane);GO:0016020(membrane)	GO:0003735(structural constituent of ribosome)	K02883|RP-L18e, RPL18|http://www.genome.jp/dbget-bin/www_bget?ko:K02883	ko03010(Ribosome)	KOG1714(J)(60s ribosomal protein L18)	sp|Q940B0|RL183_ARATH	sp|Q940B0|RL183_ARATH 60S ribosomal protein L18-3 OS=Arabidopsis thaliana GN=RPL18C PE=2 SV=1
Ghir_A08.710.2	KHG07157.1	60S ribosomal L18-2 -like protein [Gossypium arboreum]	GO:0006412(translation)	GO:0005840(ribosome);GO:0005622(intracellular)	GO:0003735(structural constituent of ribosome)	K02883|RP-L18e, RPL18|http://www.genome.jp/dbget-bin/www_bget?ko:K02883	ko03010(Ribosome)	KOG1714(J)(60s ribosomal protein L18)	sp|P42791|RL182_ARATH	sp|P42791|RL182_ARATH 60S ribosomal protein L18-2 OS=Arabidopsis thaliana GN=RPL18B PE=1 SV=2
Ghir_A08.714.1	XP_016740977.1	PREDICTED: zinc finger BED domain-containing protein RICESLEEPER 2-like [Gossypium hirsutum]	*	*	*	*	*	*	sp|P08770|TRA1_MAIZE	sp|P08770|TRA1_MAIZE Putative AC transposase OS=Zea mays PE=2 SV=2
Ghir_A08.714.2	XP_016666040.1	PREDICTED: zinc finger BED domain-containing protein RICESLEEPER 3-like isoform X2 [Gossypium hirsutum]	*	*	*	*	*	*	*	*
Ghir_A08.716.1	*	*	*	*	*	*	*	*	*	*
Ghir_A08.722.1	XP_016668976.1	PREDICTED: uncharacterized protein LOC107889150 [Gossypium hirsutum]	*	*	*	*	*	*	*	*
Ghir_A08.723.1	XP_016543440.1	PREDICTED: probable leucine-rich repeat receptor-like protein kinase At1g35710 [Capsicum annuum]	*	*	*	*	*	*	*	*
Ghir_A08.725.1	*	*	*	*	*	*	*	*	*	*
Ghir_A08.731.1	*	*	*	*	*	*	*	*	*	*
Ghir_A08.735.1	XP_016694253.1	PREDICTED: uncharacterized protein LOC107910831 [Gossypium hirsutum]	*	*	*	*	*	*	sp|P0C2F6|RNHX1_ARATH	sp|P0C2F6|RNHX1_ARATH Putative ribonuclease H protein At1g65750 OS=Arabidopsis thaliana GN=At1g65750 PE=3 SV=1
Ghir_A08.735.2	XP_016694253.1	PREDICTED: uncharacterized protein LOC107910831 [Gossypium hirsutum]	*	*	*	*	*	*	*	*
Ghir_A08.735.3	XP_016694253.1	PREDICTED: uncharacterized protein LOC107910831 [Gossypium hirsutum]	*	*	*	*	*	*	sp|P11369|LORF2_MOUSE	sp|P11369|LORF2_MOUSE LINE-1 retrotransposable element ORF2 protein OS=Mus musculus GN=Pol PE=1 SV=2
Ghir_A08.735.4	XP_016694253.1	PREDICTED: uncharacterized protein LOC107910831 [Gossypium hirsutum]	*	*	*	*	*	*	*	*
Ghir_A08.746.1	KJB48190.1	hypothetical protein B456_008G056200 [Gossypium raimondii]	*	*	*	*	*	*	*	*
Ghir_A08.746.2	KHG12790.1	Uncharacterized protein F383_17717 [Gossypium arboreum]	*	*	*	*	*	*	*	*
Ghir_A08.748.1	XP_017632546.1	PREDICTED: uncharacterized protein LOC108475046 [Gossypium arboreum]	*	*	*	*	*	*	*	*
Ghir_A08.750.1	XP_017617187.1	PREDICTED: cyclic nucleotide-gated ion channel 1-like [Gossypium arboreum]	GO:0006810(transport);GO:0055085(transmembrane transport);GO:0006811(ion transport)	GO:0016021(integral component of membrane);GO:0016020(membrane)	GO:0005216(ion channel activity)	K05391|CNGF|http://www.genome.jp/dbget-bin/www_bget?ko:K05391	ko04626(Plant-pathogen interaction)	*	sp|O65717|CNGC1_ARATH	sp|O65717|CNGC1_ARATH Cyclic nucleotide-gated ion channel 1 OS=Arabidopsis thaliana GN=CNGC1 PE=1 SV=1
Ghir_A08.757.1	XP_017630526.1	PREDICTED: uncharacterized protein LOC108473468 [Gossypium arboreum]	*	*	*	K02184|FMN2|http://www.genome.jp/dbget-bin/www_bget?ko:K02184	*	*	sp|Q9FLQ7|FH20_ARATH	sp|Q9FLQ7|FH20_ARATH Formin-like protein 20 OS=Arabidopsis thaliana GN=FH20 PE=2 SV=3
Ghir_A08.762.1	*	*	*	*	*	*	*	*	*	*
Ghir_A08.774.1	XP_016743160.1	PREDICTED: uncharacterized protein LOC107952415 [Gossypium hirsutum]	*	*	*	*	*	*	*	*
Ghir_A08.776.1	*	*	*	*	*	*	*	*	*	*
Ghir_A08.783.1	KNA16403.1	hypothetical protein SOVF_089330 [Spinacia oleracea]	*	*	*	*	*	*	*	*
Ghir_A08.784.1	XP_016708223.1	PREDICTED: uncharacterized protein LOC107922622 [Gossypium hirsutum]	GO:0006388(tRNA splicing, via endonucleolytic cleavage and ligation)	*	GO:0005524(ATP binding);GO:0003972(RNA ligase (ATP) activity)	*	*	*	sp|Q0WL81|RNL_ARATH	sp|Q0WL81|RNL_ARATH tRNA ligase 1 OS=Arabidopsis thaliana GN=RNL PE=1 SV=1
Ghir_A08.787.1	XP_012490750.1	PREDICTED: NADH dehydrogenase [ubiquinone] 1 alpha subcomplex subunit 9, mitochondrial [Gossypium raimondii]	*	*	*	K03953|NDUFA9|http://www.genome.jp/dbget-bin/www_bget?ko:K03953	ko00190(Oxidative phosphorylation)	KOG2865(C)(NADH:ubiquinone oxidoreductase, NDUFA9/39kDa subunit)	sp|Q9SK66|NDUA9_ARATH	sp|Q9SK66|NDUA9_ARATH NADH dehydrogenase [ubiquinone] 1 alpha subcomplex subunit 9, mitochondrial OS=Arabidopsis thaliana GN=At2g20360 PE=1 SV=2
Ghir_A08.789.1	XP_017623962.1	PREDICTED: polyadenylate-binding protein-interacting protein 11-like isoform X2 [Gossypium arboreum]	*	*	GO:0003676(nucleic acid binding);GO:0000166(nucleotide binding)	*	*	*	sp|Q9S7N9|CID12_ARATH	sp|Q9S7N9|CID12_ARATH Polyadenylate-binding protein-interacting protein 12 OS=Arabidopsis thaliana GN=CID12 PE=1 SV=1
Ghir_A08.800.1	*	*	*	*	*	*	*	*	*	*
Ghir_A08.805.1	XP_017970222.1	PREDICTED: uncharacterized protein LOC18609667 isoform X1 [Theobroma cacao]	*	*	*	*	*	*	*	*
Ghir_A08.811.1	XP_017646626.1	PREDICTED: cytochrome c oxidase assembly protein COX11, mitochondrial-like [Gossypium arboreum]	*	GO:0016021(integral component of membrane);GO:0016020(membrane)	GO:0005507(copper ion binding)	K02258|COX11|http://www.genome.jp/dbget-bin/www_bget?ko:K02258	ko00190(Oxidative phosphorylation)	KOG2540(O)(Cytochrome oxidase assembly factor COX11)	sp|Q8GWR0|COX11_ARATH	sp|Q8GWR0|COX11_ARATH Cytochrome c oxidase assembly protein COX11, mitochondrial OS=Arabidopsis thaliana GN=COX11 PE=2 SV=1
Ghir_A08.824.1	*	*	*	*	*	*	*	*	*	*
Ghir_A08.827.1	XP_010277370.1	PREDICTED: proteasome subunit beta type-1 [Nelumbo nucifera]	GO:0051603(proteolysis involved in cellular protein catabolic process);GO:0006508(proteolysis)	GO:0005737(cytoplasm);GO:0000502(proteasome complex);GO:0005634(nucleus);GO:0005839(proteasome core complex)	GO:0008233(peptidase activity);GO:0004175(endopeptidase activity);GO:0016787(hydrolase activity);GO:0004298(threonine-type endopeptidase activity)	K02732|PSMB1|http://www.genome.jp/dbget-bin/www_bget?ko:K02732	ko03050(Proteasome)	*	sp|O82531|PSB1_PETHY	sp|O82531|PSB1_PETHY Proteasome subunit beta type-1 OS=Petunia hybrida GN=PBF1 PE=2 SV=1
Ghir_A08.849.1	KJB24988.1	hypothetical protein B456_004G171000 [Gossypium raimondii]	*	*	*	*	*	*	*	*
Ghir_A08.854.1	XP_012441796.1	PREDICTED: uncharacterized protein LOC105766768 [Gossypium raimondii]	*	*	*	*	*	*	*	*
Ghir_A08.856.1	XP_016717177.1	PREDICTED: uncharacterized protein LOC107930121 [Gossypium hirsutum]	*	*	GO:0016740(transferase activity)	*	*	*	*	*
Ghir_A08.857.1	XP_016676485.1	PREDICTED: uncharacterized mitochondrial protein AtMg00310-like [Gossypium hirsutum]	*	*	*	*	*	*	sp|P93295|M310_ARATH	sp|P93295|M310_ARATH Uncharacterized mitochondrial protein AtMg00310 OS=Arabidopsis thaliana GN=AtMg00310 PE=4 SV=1
Ghir_A08.860.1	XP_016717134.1	PREDICTED: non-canonical poly(A) RNA polymerase PAPD5-like isoform X2 [Gossypium hirsutum]	*	*	GO:0016779(nucleotidyltransferase activity)	K03514|PAPD5_7, TRF4|http://www.genome.jp/dbget-bin/www_bget?ko:K03514	ko03018(RNA degradation)	KOG2277(D)(S-M checkpoint control protein CID1 and related nucleotidyltransferases)	sp|Q8NDF8|PAPD5_HUMAN	sp|Q8NDF8|PAPD5_HUMAN Non-canonical poly(A) RNA polymerase PAPD5 OS=Homo sapiens GN=PAPD5 PE=1 SV=2
Ghir_A08.865.1	XP_016717149.1	PREDICTED: pectin acetylesterase 7-like isoform X1 [Gossypium hirsutum]	*	*	GO:0016787(hydrolase activity)	K19882|NOTUM|http://www.genome.jp/dbget-bin/www_bget?ko:K19882	*	*	sp|Q940J8|PAE7_ARATH	sp|Q940J8|PAE7_ARATH Pectin acetylesterase 7 OS=Arabidopsis thaliana GN=PAE7 PE=2 SV=1
Ghir_A08.866.1	KHG02451.1	hypothetical protein F383_25589 [Gossypium arboreum]	*	*	*	*	*	*	*	*
Ghir_A08.867.1	XP_016717154.1	PREDICTED: uncharacterized protein LOC107930099 isoform X2 [Gossypium hirsutum]	*	*	*	*	*	*	*	*
Ghir_A08.874.1	KHG00234.1	breast cancer susceptibility 1 -like protein [Gossypium arboreum]	*	*	*	*	*	KOG1464(OT)(COP9 signalosome, subunit CSN2)	sp|Q9MAM1|CIPK9_ARATH	sp|Q9MAM1|CIPK9_ARATH CBL-interacting serine/threonine-protein kinase 9 OS=Arabidopsis thaliana GN=CIPK9 PE=1 SV=2
Ghir_A08.874.2	KHG00234.1	breast cancer susceptibility 1 -like protein [Gossypium arboreum]	*	*	*	*	*	KOG1464(OT)(COP9 signalosome, subunit CSN2)	*	*
Ghir_A08.874.3	XP_016747926.1	PREDICTED: WD repeat-containing protein 26-like [Gossypium hirsutum]	*	*	*	*	*	KOG1464(OT)(COP9 signalosome, subunit CSN2)	*	*
Ghir_A08.877.1	XP_016676371.1	PREDICTED: uncharacterized protein LOC107895633 [Gossypium hirsutum]	*	*	*	*	*	*	sp|P0C2F6|RNHX1_ARATH	sp|P0C2F6|RNHX1_ARATH Putative ribonuclease H protein At1g65750 OS=Arabidopsis thaliana GN=At1g65750 PE=3 SV=1
Ghir_A08.880.1	XP_015931601.1	PREDICTED: pre-mRNA-splicing factor 38B [Arachis duranensis]	*	*	*	K12850|PRPF38B|http://www.genome.jp/dbget-bin/www_bget?ko:K12850	ko03040(Spliceosome)	*	sp|Q8RWB1|SRL1_ARATH	sp|Q8RWB1|SRL1_ARATH Pre-mRNA splicing factor SR-like 1 OS=Arabidopsis thaliana GN=SRL1 PE=1 SV=1
Ghir_A08.896.1	*	*	*	*	*	*	*	*	*	*
Ghir_A08.903.1	XP_016703926.1	PREDICTED: nardilysin-like isoform X1 [Gossypium hirsutum]	GO:0006810(transport);GO:0006885(regulation of pH);GO:0055075(potassium ion homeostasis);GO:0006814(sodium ion transport);GO:0055085(transmembrane transport);GO:0006811(ion transport);GO:0009651(response to salt stress);GO:0006812(cation transport)	GO:0005886(plasma membrane);GO:0016020(membrane);GO:0016021(integral component of membrane);GO:0005774(vacuolar membrane)	GO:0015299(solute:proton antiporter activity);GO:0015385(sodium:proton antiporter activity);GO:0015297(antiporter activity)	*	*	KOG0959(O)(N-arginine dibasic convertase NRD1 and related Zn2+-dependent endopeptidases, insulinase superfamily)	sp|Q68KI4|NHX1_ARATH	sp|Q68KI4|NHX1_ARATH Sodium/hydrogen exchanger 1 OS=Arabidopsis thaliana GN=NHX1 PE=1 SV=2
Ghir_A08.903.2	KHG23194.1	Sodium/hydrogen exchanger 1 -like protein [Gossypium arboreum]	GO:0006810(transport);GO:0006885(regulation of pH);GO:0055075(potassium ion homeostasis);GO:0006814(sodium ion transport);GO:0055085(transmembrane transport);GO:0006811(ion transport);GO:0009651(response to salt stress);GO:0006812(cation transport)	GO:0005886(plasma membrane);GO:0016020(membrane);GO:0016021(integral component of membrane);GO:0005774(vacuolar membrane)	GO:0015299(solute:proton antiporter activity);GO:0015385(sodium:proton antiporter activity);GO:0015297(antiporter activity)	*	*	KOG0959(O)(N-arginine dibasic convertase NRD1 and related Zn2+-dependent endopeptidases, insulinase superfamily)	*	*
Ghir_A08.903.3	KHG23194.1	Sodium/hydrogen exchanger 1 -like protein [Gossypium arboreum]	GO:0006508(proteolysis)	*	GO:0046872(metal ion binding);GO:0003824(catalytic activity);GO:0004222(metalloendopeptidase activity)	K01411|NRD1|http://www.genome.jp/dbget-bin/www_bget?ko:K01411	*	KOG0959(O)(N-arginine dibasic convertase NRD1 and related Zn2+-dependent endopeptidases, insulinase superfamily)	sp|F4HNU6|NRDC_ARATH	sp|F4HNU6|NRDC_ARATH Nardilysin-like OS=Arabidopsis thaliana GN=At1g06900 PE=2 SV=1
Ghir_A08.904.1	XP_016703490.1	PREDICTED: alpha-latrotoxin-Lhe1a-like [Gossypium hirsutum]	*	GO:0016020(membrane);GO:0016021(integral component of membrane)	*	*	*	*	sp|Q8GYH5|BAD1_ARATH	sp|Q8GYH5|BAD1_ARATH Ankyrin repeat-containing protein BDA1 OS=Arabidopsis thaliana GN=BAD1 PE=1 SV=1
Ghir_A08.914.1	XP_012475912.1	PREDICTED: 26S proteasome non-ATPase regulatory subunit 2 homolog A-like isoform X6 [Gossypium raimondii]	GO:0042176(regulation of protein catabolic process)	GO:0000502(proteasome complex)	GO:0030234(enzyme regulator activity)	K03028|PSMD2, RPN1|http://www.genome.jp/dbget-bin/www_bget?ko:K03028	ko03050(Proteasome)	KOG2005(O)(26S proteasome regulatory complex, subunit RPN1/PSMD2)	sp|Q6XJG8|PSD2B_ARATH	sp|Q6XJG8|PSD2B_ARATH 26S proteasome non-ATPase regulatory subunit 2 homolog B OS=Arabidopsis thaliana GN=RPN1B PE=1 SV=1
Ghir_A08.914.2	KJB25596.1	hypothetical protein B456_004G198500 [Gossypium raimondii]	*	*	*	K03028|PSMD2, RPN1|http://www.genome.jp/dbget-bin/www_bget?ko:K03028	ko03050(Proteasome)	KOG2005(O)(26S proteasome regulatory complex, subunit RPN1/PSMD2)	sp|Q9SIV2|PSD2A_ARATH	sp|Q9SIV2|PSD2A_ARATH 26S proteasome non-ATPase regulatory subunit 2 homolog A OS=Arabidopsis thaliana GN=RPN1A PE=1 SV=2
Ghir_A08.914.3	XP_012475913.1	PREDICTED: 26S proteasome non-ATPase regulatory subunit 2 homolog A-like isoform X7 [Gossypium raimondii]	*	*	*	K03028|PSMD2, RPN1|http://www.genome.jp/dbget-bin/www_bget?ko:K03028	ko03050(Proteasome)	KOG2005(O)(26S proteasome regulatory complex, subunit RPN1/PSMD2)	*	*
Ghir_A08.918.1	*	*	*	*	*	*	*	*	*	*
Ghir_A08.919.1	XP_016721765.1	PREDICTED: uncharacterized protein LOC107933952 [Gossypium hirsutum]	*	*	*	*	*	*	*	*
Ghir_A08.921.1	XP_016675833.1	PREDICTED: lactoylglutathione lyase-like [Gossypium hirsutum]	*	*	*	K03348|APC1|http://www.genome.jp/dbget-bin/www_bget?ko:K03348	ko04120(Ubiquitin mediated proteolysis)	KOG2944(G)(Glyoxalase)	sp|Q9FFF9|APC1_ARATH	sp|Q9FFF9|APC1_ARATH Anaphase-promoting complex subunit 1 OS=Arabidopsis thaliana GN=APC1 PE=2 SV=1
Ghir_A08.931.1	XP_016717049.1	PREDICTED: ethylene-responsive transcription factor ERF027-like [Gossypium hirsutum]	GO:0006351(transcription, DNA-templated);GO:0006355(regulation of transcription, DNA-templated)	GO:0005634(nucleus)	GO:0003677(DNA binding);GO:0003700(transcription factor activity, sequence-specific DNA binding)	*	*	*	sp|Q9CAN9|ERF26_ARATH	sp|Q9CAN9|ERF26_ARATH Ethylene-responsive transcription factor ERF026 OS=Arabidopsis thaliana GN=ERF026 PE=2 SV=1
Ghir_A08.932.1	*	*	*	*	*	*	*	*	*	*
Ghir_A08.937.1	*	*	*	*	*	*	*	*	*	*
Ghir_A08.939.1	XP_016678873.1	PREDICTED: uncharacterized protein LOC107897810 isoform X2 [Gossypium hirsutum]	*	*	*	*	*	*	*	*
Ghir_A08.944.1	*	*	*	*	*	*	*	*	*	*
Ghir_A08.968.1	XP_016727757.1	PREDICTED: chromatin modification-related protein EAF1 B-like isoform X2 [Gossypium hirsutum]	*	*	*	*	*	*	sp|F4J7T2|EAF1B_ARATH	sp|F4J7T2|EAF1B_ARATH Chromatin modification-related protein EAF1 B OS=Arabidopsis thaliana GN=EAF1B PE=1 SV=1
Ghir_A08.987.1	XP_017614952.1	PREDICTED: uncharacterized protein LOC108460089 [Gossypium arboreum]	*	*	*	*	*	*	*	*
Ghir_A08.993.1	XP_016675693.1	PREDICTED: 50S ribosomal protein L18-like [Gossypium hirsutum]	GO:0006412(translation)	GO:0005840(ribosome);GO:0005622(intracellular)	GO:0003735(structural constituent of ribosome)	K13832|aroDE, DHQ-SDH|http://www.genome.jp/dbget-bin/www_bget?ko:K13832	ko00400(Phenylalanine, tyrosine and tryptophan biosynthesis);ko01230(Biosynthesis of amino acids)	*	*	*
Ghir_A09.1000.1	KHG03044.1	hypothetical protein F383_26668 [Gossypium arboreum]	*	*	*	*	*	*	*	*
Ghir_A09.1019.1	XP_017611270.1	PREDICTED: protein SCARECROW-like [Gossypium arboreum]	GO:0006351(transcription, DNA-templated);GO:0006355(regulation of transcription, DNA-templated)	*	*	*	*	*	sp|Q2Z2E9|SCR_IPONI	sp|Q2Z2E9|SCR_IPONI Protein SCARECROW OS=Ipomoea nil GN=SCR PE=1 SV=1
Ghir_A09.1025.1	XP_009781975.1	PREDICTED: 40S ribosomal protein S24-1-like [Nicotiana sylvestris]	GO:0000462(maturation of SSU-rRNA from tricistronic rRNA transcript (SSU-rRNA, 5.8S rRNA, LSU-rRNA));GO:0006412(translation)	GO:0005622(intracellular);GO:0005840(ribosome);GO:0030529(intracellular ribonucleoprotein complex);GO:0022627(cytosolic small ribosomal subunit)	GO:0003735(structural constituent of ribosome);GO:0000166(nucleotide binding)	K02974|RP-S24e, RPS24|http://www.genome.jp/dbget-bin/www_bget?ko:K02974	ko03010(Ribosome)	KOG3424(J)(40S ribosomal protein S24)	sp|Q9SS17|RS241_ARATH	sp|Q9SS17|RS241_ARATH 40S ribosomal protein S24-1 OS=Arabidopsis thaliana GN=RPS24A PE=2 SV=1
Ghir_A09.1025.2	KJB38080.1	hypothetical protein B456_006G238800 [Gossypium raimondii]	GO:0006412(translation)	GO:0005622(intracellular);GO:0005840(ribosome);GO:0030529(intracellular ribonucleoprotein complex)	GO:0003735(structural constituent of ribosome);GO:0000166(nucleotide binding)	K02974|RP-S24e, RPS24|http://www.genome.jp/dbget-bin/www_bget?ko:K02974	ko03010(Ribosome)	KOG3424(J)(40S ribosomal protein S24)	sp|Q8LC83|RS242_ARATH	sp|Q8LC83|RS242_ARATH 40S ribosomal protein S24-2 OS=Arabidopsis thaliana GN=RPS24B PE=2 SV=2
Ghir_A09.1047.1	XP_016717402.1	PREDICTED: oxidation resistance protein 1-like isoform X1 [Gossypium hirsutum]	*	*	*	*	*	KOG2372(L)(Oxidation resistance protein)	sp|Q8N573|OXR1_HUMAN	sp|Q8N573|OXR1_HUMAN Oxidation resistance protein 1 OS=Homo sapiens GN=OXR1 PE=1 SV=2
Ghir_A09.11.1	XP_016669873.1	PREDICTED: putative dual specificity tyrosine-phosphorylation-regulated kinase 3 homolog [Gossypium hirsutum]	*	*	*	K18670|YAK1|http://www.genome.jp/dbget-bin/www_bget?ko:K18670	*	KOG0661(T)(MAPK related serine/threonine protein kinase)	sp|Q9WUM7|HIPK2_MESAU	sp|Q9WUM7|HIPK2_MESAU Homeodomain-interacting protein kinase 2 OS=Mesocricetus auratus GN=Hipk2 PE=1 SV=2
Ghir_A09.110.1	XP_016668611.1	PREDICTED: protein phosphatase 2C 70-like [Gossypium hirsutum]	GO:0006470(protein dephosphorylation)	GO:0016021(integral component of membrane);GO:0016020(membrane)	GO:0003824(catalytic activity);GO:0004722(protein serine/threonine phosphatase activity);GO:0016787(hydrolase activity);GO:0004721(phosphoprotein phosphatase activity);GO:0043169(cation binding);GO:0046872(metal ion binding)	K01090|E3.1.3.16|http://www.genome.jp/dbget-bin/www_bget?ko:K01090	*	*	sp|P46014|P2C70_ARATH	sp|P46014|P2C70_ARATH Protein phosphatase 2C 70 OS=Arabidopsis thaliana GN=KAPP PE=1 SV=2
Ghir_A09.114.1	XP_016706808.1	PREDICTED: uncharacterized protein LOC107921467 [Gossypium hirsutum]	*	*	*	*	*	*	*	*
Ghir_A09.122.1	KHG13500.1	hypothetical protein F383_19448 [Gossypium arboreum]	*	*	*	*	*	*	*	*
Ghir_A09.13.1	XP_012461662.1	PREDICTED: uncharacterized protein LOC105781691 [Gossypium raimondii]	*	*	*	*	*	*	*	*
Ghir_A09.142.1	XP_017618956.1	PREDICTED: uncharacterized protein LOC108463541 [Gossypium arboreum]	*	*	*	*	*	*	*	*
Ghir_A09.146.1	XP_017604874.1	PREDICTED: uncharacterized protein LOC108451727 [Gossypium arboreum]	*	*	*	*	*	*	*	*
Ghir_A09.151.1	XP_012461392.1	PREDICTED: uncharacterized protein LOC105781396 [Gossypium raimondii]	*	*	*	*	*	*	sp|O00370|LORF2_HUMAN	sp|O00370|LORF2_HUMAN LINE-1 retrotransposable element ORF2 protein OS=Homo sapiens PE=1 SV=1
Ghir_A09.153.1	*	*	*	*	*	*	*	*	*	*
Ghir_A09.163.1	KHG23837.1	uvrabc system c [Gossypium arboreum]	*	*	*	*	*	*	*	*
Ghir_A09.167.1	XP_016668944.1	PREDICTED: ATP-dependent RNA helicase SUB2-like [Gossypium hirsutum]	*	*	GO:0005524(ATP binding);GO:0004386(helicase activity);GO:0003676(nucleic acid binding);GO:0016787(hydrolase activity)	K12812|UAP56, BAT1, SUB2|http://www.genome.jp/dbget-bin/www_bget?ko:K12812	ko03040(Spliceosome);ko03013(RNA transport);ko03015(mRNA surveillance pathway)	KOG0329(A)(ATP-dependent RNA helicase)	sp|Q0JM17|RH56_ORYSJ	sp|Q0JM17|RH56_ORYSJ DEAD-box ATP-dependent RNA helicase 56 OS=Oryza sativa subsp. japonica GN=AIP1 PE=1 SV=2
Ghir_A09.168.1	*	*	*	*	*	*	*	*	*	*
Ghir_A09.176.1	XP_016668976.1	PREDICTED: uncharacterized protein LOC107889150 [Gossypium hirsutum]	*	*	*	*	*	*	*	*
Ghir_A09.190.1	XP_017609491.1	PREDICTED: retrovirus-related Pol polyprotein from transposon TNT 1-94 [Gossypium arboreum]	*	*	*	*	*	*	sp|P10978|POLX_TOBAC	sp|P10978|POLX_TOBAC Retrovirus-related Pol polyprotein from transposon TNT 1-94 OS=Nicotiana tabacum PE=2 SV=1
Ghir_A09.191.1	XP_017647533.1	PREDICTED: uncharacterized protein LOC108487669 [Gossypium arboreum]	*	*	*	*	*	*	*	*
Ghir_A09.191.2	XP_012453282.1	PREDICTED: uncharacterized protein LOC105775303 [Gossypium raimondii]	*	*	*	*	*	*	*	*
Ghir_A09.195.1	XP_017625243.1	PREDICTED: uncharacterized protein LOC108468885 [Gossypium arboreum]	*	*	*	*	*	*	*	*
Ghir_A09.196.1	XP_016696597.1	PREDICTED: uncharacterized protein LOC107912783 isoform X1 [Gossypium hirsutum]	*	*	*	*	*	*	*	*
Ghir_A09.199.1	XP_017633238.1	PREDICTED: uncharacterized protein LOC108475760 [Gossypium arboreum]	*	GO:0016021(integral component of membrane);GO:0016020(membrane)	*	*	*	*	*	*
Ghir_A09.20.1	KJB33400.1	hypothetical protein B456_006G009500 [Gossypium raimondii]	GO:0001731(formation of translation preinitiation complex);GO:0006413(translational initiation);GO:0006412(translation);GO:0006446(regulation of translational initiation);GO:0002183(cytoplasmic translational initiation)	GO:0005737(cytoplasm);GO:0005852(eukaryotic translation initiation factor 3 complex);GO:0016282(eukaryotic 43S preinitiation complex);GO:0033290(eukaryotic 48S preinitiation complex);GO:0000502(proteasome complex)	GO:0003743(translation initiation factor activity)	K15030|EIF3M|http://www.genome.jp/dbget-bin/www_bget?ko:K15030	*	*	*	*
Ghir_A09.204.1	*	*	*	*	*	*	*	*	*	*
Ghir_A09.208.1	*	*	*	*	*	*	*	*	*	*
Ghir_A09.211.1	XP_012453207.1	PREDICTED: uncharacterized protein LOC105775223 [Gossypium raimondii]	*	*	*	*	*	*	*	*
Ghir_A09.213.1	*	*	*	*	*	*	*	*	*	*
Ghir_A09.219.1	*	*	*	*	*	*	*	*	*	*
Ghir_A09.224.1	KHG05525.1	putative translation initiation factor IF-2 [Gossypium arboreum]	*	*	*	*	*	*	*	*
Ghir_A09.224.2	KHG05525.1	putative translation initiation factor IF-2 [Gossypium arboreum]	*	*	*	*	*	*	*	*
Ghir_A09.237.1	KHG27146.1	Lon protease [Gossypium arboreum]	*	*	*	*	*	*	*	*
Ghir_A09.240.1	KHG17225.1	hypothetical protein F383_20872 [Gossypium arboreum]	*	*	*	*	*	*	*	*
Ghir_A09.242.1	XP_017610034.1	PREDICTED: uncharacterized protein LOC108455960 [Gossypium arboreum]	*	*	*	*	*	*	sp|F4IWB3|SMR13_ARATH	sp|F4IWB3|SMR13_ARATH Cyclin-dependent protein kinase inhibitor SMR13 OS=Arabidopsis thaliana GN=SMR13 PE=4 SV=1
Ghir_A09.259.1	*	*	*	*	*	*	*	*	*	*
Ghir_A09.265.1	KHG24416.1	hypothetical protein F383_07301 [Gossypium arboreum]	*	GO:0016021(integral component of membrane);GO:0016020(membrane)	*	*	*	*	*	*
Ghir_A09.266.1	*	*	*	*	*	*	*	*	*	*
Ghir_A09.307.1	XP_017606822.1	PREDICTED: LOW QUALITY PROTEIN: putative pentatricopeptide repeat-containing protein At1g12700, mitochondrial [Gossypium arboreum]	*	*	*	*	*	*	sp|Q9LQ15|PPR95_ARATH	sp|Q9LQ15|PPR95_ARATH Pentatricopeptide repeat-containing protein At1g62914, mitochondrial OS=Arabidopsis thaliana GN=At1g62914 PE=2 SV=1
Ghir_A09.31.1	KHG27011.1	methyl-coenzyme m reductase i subunit beta [Gossypium arboreum]	*	*	*	*	*	*	*	*
Ghir_A09.31.2	KHG27011.1	methyl-coenzyme m reductase i subunit beta [Gossypium arboreum]	*	*	*	*	*	*	*	*
Ghir_A09.316.1	XP_016753775.1	PREDICTED: uncharacterized protein LOC107962062 [Gossypium hirsutum]	*	*	*	*	*	*	*	*
Ghir_A09.327.1	*	*	*	*	*	*	*	*	*	*
Ghir_A09.346.1	KJB33072.1	hypothetical protein B456_006G171600 [Gossypium raimondii]	*	*	*	*	*	*	sp|Q1JPP8|SMR4_ARATH	sp|Q1JPP8|SMR4_ARATH Cyclin-dependent protein kinase inhibitor SMR4 OS=Arabidopsis thaliana GN=SMR4 PE=1 SV=1
Ghir_A09.38.1	KHG14812.1	Pol polyprotein [Gossypium arboreum]	*	*	*	*	*	*	*	*
Ghir_A09.384.1	KJB37190.1	hypothetical protein B456_006G193200 [Gossypium raimondii]	*	*	*	*	*	*	*	*
Ghir_A09.389.1	*	*	*	*	*	*	*	*	*	*
Ghir_A09.414.1	*	*	*	*	*	*	*	*	*	*
Ghir_A09.416.1	*	*	*	*	*	*	*	*	*	*
Ghir_A09.417.1	KHG23177.1	Transcription factor GLABRA 3 -like protein [Gossypium arboreum]	*	*	*	*	*	*	sp|Q9FN69|GL3_ARATH	sp|Q9FN69|GL3_ARATH Transcription factor GLABRA 3 OS=Arabidopsis thaliana GN=GL3 PE=1 SV=1
Ghir_A09.431.1	KHG18059.1	Deferrochelatase/peroxidase EfeB [Gossypium arboreum]	*	*	*	*	*	*	*	*
Ghir_A09.437.1	XP_012486837.1	PREDICTED: F-box/kelch-repeat protein At3g23880-like isoform X2 [Gossypium raimondii]	*	*	*	*	*	*	sp|Q9LIR8|FBK67_ARATH	sp|Q9LIR8|FBK67_ARATH F-box/kelch-repeat protein At3g23880 OS=Arabidopsis thaliana GN=At3g23880 PE=2 SV=1
Ghir_A09.45.1	*	*	*	*	*	*	*	*	*	*
Ghir_A09.49.1	XP_016752702.1	PREDICTED: uncharacterized protein LOC107960965 [Gossypium hirsutum]	*	*	*	*	*	*	*	*
Ghir_A09.518.1	XP_016723211.1	PREDICTED: uncharacterized protein LOC107935164 [Gossypium hirsutum]	*	*	*	*	*	*	*	*
Ghir_A09.518.2	XP_016723211.1	PREDICTED: uncharacterized protein LOC107935164 [Gossypium hirsutum]	*	*	*	*	*	*	*	*
Ghir_A09.518.3	XP_016723211.1	PREDICTED: uncharacterized protein LOC107935164 [Gossypium hirsutum]	*	*	*	*	*	*	*	*
Ghir_A09.54.1	WP_042854967.1	F0F1 ATP synthase subunit A [Staphylococcus aureus]	GO:0006754(ATP biosynthetic process);GO:0006810(transport);GO:0015986(ATP synthesis coupled proton transport);GO:0015992(proton transport);GO:0006811(ion transport)	GO:0005886(plasma membrane);GO:0009579(thylakoid);GO:0016020(membrane);GO:0045263(proton-transporting ATP synthase complex, coupling factor F(o));GO:0009536(plastid);GO:0009535(chloroplast thylakoid membrane);GO:0016021(integral component of membrane);GO:0009507(chloroplast)	GO:0015078(hydrogen ion transmembrane transporter activity);GO:0046933(proton-transporting ATP synthase activity, rotational mechanism)	K02108|ATPF0A, atpB|http://www.genome.jp/dbget-bin/www_bget?ko:K02108	ko00190(Oxidative phosphorylation);ko00195(Photosynthesis)	*	sp|Q2L8Z7|ATPI_GOSHI	sp|Q2L8Z7|ATPI_GOSHI ATP synthase subunit a, chloroplastic OS=Gossypium hirsutum GN=atpI PE=3 SV=1
Ghir_A09.574.1	XP_012462315.1	PREDICTED: dicarboxylate transporter 2.1, chloroplastic-like [Gossypium raimondii]	GO:0006814(sodium ion transport);GO:0055085(transmembrane transport)	GO:0016021(integral component of membrane);GO:0016020(membrane)	GO:0005215(transporter activity)	K03319|TC.DASS|http://www.genome.jp/dbget-bin/www_bget?ko:K03319	*	*	*	*
Ghir_A09.589.1	*	*	*	*	*	*	*	*	*	*
Ghir_A09.591.1	XP_017622479.1	PREDICTED: phosphate transporter PHO1 homolog 7-like [Gossypium arboreum]	*	GO:0016020(membrane);GO:0016021(integral component of membrane)	*	*	*	KOG1162(U)(Predicted small molecule transporter)	sp|Q6R8G7|PHO13_ARATH	sp|Q6R8G7|PHO13_ARATH Phosphate transporter PHO1 homolog 3 OS=Arabidopsis thaliana GN=PHO1;H3 PE=2 SV=2
Ghir_A09.591.2	XP_017622479.1	PREDICTED: phosphate transporter PHO1 homolog 7-like [Gossypium arboreum]	*	GO:0005886(plasma membrane);GO:0016021(integral component of membrane);GO:0005802(trans-Golgi network);GO:0016020(membrane)	*	*	*	KOG1162(U)(Predicted small molecule transporter)	*	*
Ghir_A09.591.3	XP_017622479.1	PREDICTED: phosphate transporter PHO1 homolog 7-like [Gossypium arboreum]	*	GO:0016020(membrane);GO:0016021(integral component of membrane)	*	*	*	KOG1162(U)(Predicted small molecule transporter)	*	*
Ghir_A09.613.1	XP_016668384.1	PREDICTED: protein transport protein Sec24-like CEF isoform X1 [Gossypium hirsutum]	*	*	*	K07151|STT3|http://www.genome.jp/dbget-bin/www_bget?ko:K07151	ko04141(Protein processing in endoplasmic reticulum);ko00510(N-Glycan biosynthesis)	KOG0329(A)(ATP-dependent RNA helicase)	sp|Q7XQ88|STT3B_ORYSJ	sp|Q7XQ88|STT3B_ORYSJ Dolichyl-diphosphooligosaccharide--protein glycosyltransferase subunit STT3B OS=Oryza sativa subsp. japonica GN=STT3B PE=2 SV=2
Ghir_A09.616.1	*	*	*	*	*	*	*	*	*	*
Ghir_A09.634.1	XP_016726643.1	PREDICTED: protein transport protein Sec61 subunit alpha-like isoform X1 [Gossypium hirsutum]	GO:0015031(protein transport)	GO:0016021(integral component of membrane);GO:0016020(membrane)	*	K10956|SEC61A|http://www.genome.jp/dbget-bin/www_bget?ko:K10956	ko04145(Phagosome);ko03060(Protein export);ko04141(Protein processing in endoplasmic reticulum)	KOG1373(UO)(Transport protein Sec61, alpha subunit)	sp|Q54XK2|SC61A_DICDI	sp|Q54XK2|SC61A_DICDI Protein transport protein Sec61 subunit alpha OS=Dictyostelium discoideum GN=sec61a PE=3 SV=1
Ghir_A09.634.2	XP_016726643.1	PREDICTED: protein transport protein Sec61 subunit alpha-like isoform X1 [Gossypium hirsutum]	GO:0015031(protein transport)	GO:0016021(integral component of membrane);GO:0016020(membrane)	*	K10956|SEC61A|http://www.genome.jp/dbget-bin/www_bget?ko:K10956	ko04145(Phagosome);ko03060(Protein export);ko04141(Protein processing in endoplasmic reticulum)	KOG1373(UO)(Transport protein Sec61, alpha subunit)	*	*
Ghir_A09.640.1	KHG13046.1	hypothetical protein F383_18081 [Gossypium arboreum]	*	*	*	K18192|ATP10|http://www.genome.jp/dbget-bin/www_bget?ko:K18192	*	*	*	*
Ghir_A09.643.1	XP_012477696.1	PREDICTED: uncharacterized protein LOC105793320 [Gossypium raimondii]	*	*	*	*	*	*	*	*
Ghir_A09.65.1	XP_016722459.1	PREDICTED: uncharacterized protein LOC107934520 [Gossypium hirsutum]	*	*	*	*	*	*	*	*
Ghir_A09.651.1	KHG12816.1	Myocilin [Gossypium arboreum]	*	*	*	*	*	*	*	*
Ghir_A09.654.1	XP_016669986.1	PREDICTED: uncharacterized protein LOC107889965 [Gossypium hirsutum]	*	*	*	*	*	*	*	*
Ghir_A09.656.1	XP_016684071.1	PREDICTED: dephospho-CoA kinase-like [Gossypium hirsutum]	GO:0032259(methylation);GO:0015937(coenzyme A biosynthetic process)	GO:0005634(nucleus)	GO:0016740(transferase activity);GO:0018024(histone-lysine N-methyltransferase activity);GO:0008168(methyltransferase activity);GO:0005524(ATP binding);GO:0004140(dephospho-CoA kinase activity)	K00859|coaE|http://www.genome.jp/dbget-bin/www_bget?ko:K00859	ko00770(Pantothenate and CoA biosynthesis)	*	sp|Q94DR2|COAE_ORYSJ	sp|Q94DR2|COAE_ORYSJ Dephospho-CoA kinase OS=Oryza sativa subsp. japonica GN=Os01g0360600 PE=2 SV=1
Ghir_A09.657.1	XP_016682275.1	PREDICTED: dolichyl-phosphate beta-glucosyltransferase-like [Gossypium hirsutum]	*	GO:0016021(integral component of membrane);GO:0016020(membrane);GO:0005783(endoplasmic reticulum)	GO:0016740(transferase activity)	K00729|ALG5|http://www.genome.jp/dbget-bin/www_bget?ko:K00729	ko00510(N-Glycan biosynthesis)	KOG2977(R)(Glycosyltransferase)	sp|Q54J42|ALG5_DICDI	sp|Q54J42|ALG5_DICDI Dolichyl-phosphate beta-glucosyltransferase OS=Dictyostelium discoideum GN=alg5 PE=2 SV=1
Ghir_A09.658.1	XP_016676864.1	PREDICTED: uncharacterized protein LOC107896260 [Gossypium hirsutum]	*	GO:0016020(membrane);GO:0016021(integral component of membrane)	*	*	*	*	sp|Q84JZ6|MORF3_ARATH	sp|Q84JZ6|MORF3_ARATH Multiple organellar RNA editing factor 3, mitochondrial OS=Arabidopsis thaliana GN=MORF3 PE=1 SV=1
Ghir_A09.66.1	KHG12662.1	hypothetical protein F383_04904 [Gossypium arboreum]	*	*	*	*	*	*	*	*
Ghir_A09.660.1	XP_016736396.1	PREDICTED: uncharacterized protein LOC107946525 isoform X2 [Gossypium hirsutum]	*	*	*	*	*	*	sp|P10978|POLX_TOBAC	sp|P10978|POLX_TOBAC Retrovirus-related Pol polyprotein from transposon TNT 1-94 OS=Nicotiana tabacum PE=2 SV=1
Ghir_A09.661.1	KHG25629.1	hypothetical protein F383_08639 [Gossypium arboreum]	*	*	GO:0016787(hydrolase activity)	K08657|TASP1|http://www.genome.jp/dbget-bin/www_bget?ko:K08657	*	*	sp|O65268|TASP1_ARATH	sp|O65268|TASP1_ARATH Putative threonine aspartase OS=Arabidopsis thaliana GN=At4g00590 PE=2 SV=3
Ghir_A09.668.1	XP_016694556.1	PREDICTED: uncharacterized protein LOC107911187 [Gossypium hirsutum]	*	*	*	*	*	*	*	*
Ghir_A09.669.1	KHG09158.1	hypothetical protein F383_36317 [Gossypium arboreum]	*	*	*	K07204|RAPTOR|http://www.genome.jp/dbget-bin/www_bget?ko:K07204	ko04136(Autophagy - other eukaryotes)	KOG1517(D)(Guanine nucleotide binding protein MIP1)	sp|Q0IQN5|RTOR1_ORYSJ	sp|Q0IQN5|RTOR1_ORYSJ Regulatory-associated protein of TOR 1 OS=Oryza sativa subsp. japonica GN=RAPTOR1 PE=2 SV=2
Ghir_A09.678.1	*	*	*	*	*	*	*	*	*	*
Ghir_A09.680.1	*	*	*	*	*	*	*	*	*	*
Ghir_A09.693.1	XP_016675268.1	PREDICTED: uncharacterized protein LOC107894513 [Gossypium hirsutum]	*	*	*	*	*	*	sp|P14381|YTX2_XENLA	sp|P14381|YTX2_XENLA Transposon TX1 uncharacterized 149 kDa protein OS=Xenopus laevis PE=4 SV=1
Ghir_A09.695.1	XP_016743159.1	PREDICTED: uncharacterized protein LOC107952414 [Gossypium hirsutum]	*	*	*	*	*	*	*	*
Ghir_A09.718.1	XP_017617544.1	PREDICTED: uncharacterized protein LOC108462054 [Gossypium arboreum]	*	*	*	*	*	*	*	*
Ghir_A09.72.1	KHG13500.1	hypothetical protein F383_19448 [Gossypium arboreum]	*	*	*	*	*	*	*	*
Ghir_A09.72.2	KHG13500.1	hypothetical protein F383_19448 [Gossypium arboreum]	*	*	*	*	*	*	*	*
Ghir_A09.722.1	XP_016673142.1	PREDICTED: ankyrin repeat-containing protein At3g12360-like [Gossypium hirsutum]	*	*	*	*	*	*	*	*
Ghir_A09.723.1	*	*	*	*	*	*	*	*	*	*
Ghir_A09.740.1	XP_012437432.1	PREDICTED: uncharacterized protein LOC105763674 [Gossypium raimondii]	*	*	*	*	*	*	*	*
Ghir_A09.741.1	KHG26057.1	hypothetical protein F383_08119 [Gossypium arboreum]	*	*	*	*	*	*	*	*
Ghir_A09.75.1	XP_012487767.1	PREDICTED: uncharacterized protein LOC105800965 [Gossypium raimondii]	*	*	*	*	*	*	*	*
Ghir_A09.75.2	XP_016752702.1	PREDICTED: uncharacterized protein LOC107960965 [Gossypium hirsutum]	*	*	*	*	*	*	*	*
Ghir_A09.751.1	XP_012483062.1	PREDICTED: probable LRR receptor-like serine/threonine-protein kinase At4g29180 [Gossypium raimondii]	*	*	*	*	*	*	sp|C0LGR6|Y4291_ARATH	sp|C0LGR6|Y4291_ARATH Probable LRR receptor-like serine/threonine-protein kinase At4g29180 OS=Arabidopsis thaliana GN=At4g29180 PE=2 SV=2
Ghir_A09.757.1	ANS80805.1	photosystem II protein I (chloroplast) [Ilex szechwanensis]	GO:0015979(photosynthesis)	GO:0009579(thylakoid);GO:0016020(membrane);GO:0009536(plastid);GO:0009523(photosystem II);GO:0009539(photosystem II reaction center);GO:0009535(chloroplast thylakoid membrane);GO:0016021(integral component of membrane);GO:0009507(chloroplast);GO:0042651(thylakoid membrane)	*	K02712|psbK|http://www.genome.jp/dbget-bin/www_bget?ko:K02712	ko00195(Photosynthesis)	*	sp|Q2L8Z0|PSBK_GOSHI	sp|Q2L8Z0|PSBK_GOSHI Photosystem II reaction center protein K OS=Gossypium hirsutum GN=psbK PE=3 SV=1
Ghir_A09.78.1	XP_012439321.1	PREDICTED: transcription factor MYC2-like isoform X2 [Gossypium raimondii]	*	*	GO:0046983(protein dimerization activity)	K13422|MYC2|http://www.genome.jp/dbget-bin/www_bget?ko:K13422	ko04016(MAPK signaling pathway - plant);ko04075(Plant hormone signal transduction)	*	sp|Q39204|MYC2_ARATH	sp|Q39204|MYC2_ARATH Transcription factor MYC2 OS=Arabidopsis thaliana GN=MYC2 PE=1 SV=2
Ghir_A09.784.1	KHG04339.1	ATP synthase subunit b [Gossypium arboreum]	*	*	*	*	*	*	*	*
Ghir_A09.801.1	*	*	*	*	*	*	*	*	*	*
Ghir_A09.805.1	*	*	*	*	*	*	*	*	*	*
Ghir_A09.835.1	*	*	*	*	*	*	*	*	*	*
Ghir_A09.835.2	*	*	*	*	*	*	*	*	*	*
Ghir_A09.839.1	XP_017613849.1	PREDICTED: uncharacterized protein LOC108458982 [Gossypium arboreum]	*	*	*	*	*	*	*	*
Ghir_A09.851.1	ALD83615.1	4-coumarate-CoA ligase 7-1 [Morus alba]	GO:0008152(metabolic process);GO:0009695(jasmonic acid biosynthetic process)	GO:0005777(peroxisome)	GO:0003824(catalytic activity);GO:0016874(ligase activity);GO:0004321(fatty-acyl-CoA synthase activity)	K01904|4CL|http://www.genome.jp/dbget-bin/www_bget?ko:K01904	ko00360(Phenylalanine metabolism);ko00940(Phenylpropanoid biosynthesis);ko00130(Ubiquinone and other terpenoid-quinone biosynthesis)	KOG1176(I)(Acyl-CoA synthetase)	*	*
Ghir_A09.891.1	XP_017611596.1	PREDICTED: glycerol-3-phosphate 2-O-acyltransferase 6 [Gossypium arboreum]	GO:0008152(metabolic process);GO:0010143(cutin biosynthetic process);GO:0016311(dephosphorylation)	GO:0016021(integral component of membrane);GO:0016020(membrane)	GO:0016740(transferase activity);GO:0016746(transferase activity, transferring acyl groups);GO:0090447(glycerol-3-phosphate 2-O-acyltransferase activity);GO:0016791(phosphatase activity)	K13508|GPAT|http://www.genome.jp/dbget-bin/www_bget?ko:K13508	ko00561(Glycerolipid metabolism);ko00564(Glycerophospholipid metabolism)	*	sp|O80437|GPAT6_ARATH	sp|O80437|GPAT6_ARATH Glycerol-3-phosphate 2-O-acyltransferase 6 OS=Arabidopsis thaliana GN=GPAT6 PE=1 SV=1
Ghir_A09.893.1	XP_017606777.1	PREDICTED: acyl-coenzyme A oxidase 4, peroxisomal-like [Gossypium arboreum]	GO:0008152(metabolic process);GO:0055114(oxidation-reduction process)	*	GO:0050660(flavin adenine dinucleotide binding);GO:0003995(acyl-CoA dehydrogenase activity);GO:0016491(oxidoreductase activity);GO:0016627(oxidoreductase activity, acting on the CH-CH group of donors)	K00232|E1.3.3.6, ACOX1, ACOX3|http://www.genome.jp/dbget-bin/www_bget?ko:K00232	ko04146(Peroxisome);ko01040(Biosynthesis of unsaturated fatty acids);ko00071(Fatty acid degradation);ko00592(alpha-Linolenic acid metabolism);ko01212(Fatty acid metabolism)	KOG0140(I)(Medium-chain acyl-CoA dehydrogenase)	sp|Q96329|ACOX4_ARATH	sp|Q96329|ACOX4_ARATH Acyl-coenzyme A oxidase 4, peroxisomal OS=Arabidopsis thaliana GN=ACX4 PE=1 SV=1
Ghir_A09.897.1	XP_012441469.1	PREDICTED: uncharacterized protein LOC105766529 [Gossypium raimondii]	*	*	*	*	*	KOG0658(G)(Glycogen synthase kinase-3)	sp|Q94AI6|SEC6_ARATH	sp|Q94AI6|SEC6_ARATH Exocyst complex component SEC6 OS=Arabidopsis thaliana GN=SEC6 PE=1 SV=1
Ghir_A09.899.1	CDP17738.1	unnamed protein product [Coffea canephora]	*	*	*	K05658|ABCB1|http://www.genome.jp/dbget-bin/www_bget?ko:K05658	ko02010(ABC transporters)	*	sp|P10978|POLX_TOBAC	sp|P10978|POLX_TOBAC Retrovirus-related Pol polyprotein from transposon TNT 1-94 OS=Nicotiana tabacum PE=2 SV=1
Ghir_A09.906.1	XP_016721429.1	PREDICTED: uncharacterized protein LOC107933670 [Gossypium hirsutum]	*	*	*	*	*	*	*	*
Ghir_A09.906.2	XP_016721429.1	PREDICTED: uncharacterized protein LOC107933670 [Gossypium hirsutum]	*	*	*	*	*	*	*	*
Ghir_A09.931.1	*	*	*	*	*	*	*	*	*	*
Ghir_A09.936.1	XP_016717249.1	PREDICTED: transmembrane ascorbate ferrireductase 1-like [Gossypium hirsutum]	GO:0055114(oxidation-reduction process)	GO:0016020(membrane);GO:0016021(integral component of membrane);GO:0009507(chloroplast);GO:0005773(vacuole)	GO:0016491(oxidoreductase activity)	K08360|CYB561|http://www.genome.jp/dbget-bin/www_bget?ko:K08360	*	*	sp|A3A9H6|ACET1_ORYSJ	sp|A3A9H6|ACET1_ORYSJ Probable ascorbate-specific transmembrane electron transporter 1 OS=Oryza sativa subsp. japonica GN=Os02g0642300 PE=3 SV=1
Ghir_A09.940.1	KHG08905.1	hypothetical protein F383_36262 [Gossypium arboreum]	*	*	*	*	*	*	*	*
Ghir_A09.952.1	XP_016677137.1	PREDICTED: BTB/POZ domain-containing protein At1g63850-like [Gossypium hirsutum]	*	*	*	*	*	*	sp|Q9CAJ9|Y1385_ARATH	sp|Q9CAJ9|Y1385_ARATH BTB/POZ domain-containing protein At1g63850 OS=Arabidopsis thaliana GN=At1g63850 PE=1 SV=1
Ghir_A09.960.1	KHG27667.1	hypothetical protein F383_34319 [Gossypium arboreum]	*	*	*	*	*	*	*	*
Ghir_A09.960.2	XP_016734031.1	PREDICTED: uncharacterized protein LOC107944716 [Gossypium hirsutum]	GO:0006974(cellular response to DNA damage stimulus);GO:0006281(DNA repair)	*	GO:0008270(zinc ion binding);GO:0046872(metal ion binding)	K10683|BARD1|http://www.genome.jp/dbget-bin/www_bget?ko:K10683	ko03440(Homologous recombination)	*	sp|F4I443|BARD1_ARATH	sp|F4I443|BARD1_ARATH BRCA1-associated RING domain protein 1 OS=Arabidopsis thaliana GN=BARD1 PE=1 SV=1
Ghir_A09.966.1	KJB37571.1	hypothetical protein B456_006G212200 [Gossypium raimondii]	*	*	GO:0004857(enzyme inhibitor activity)	*	*	*	*	*
Ghir_A09.99.1	KHG18574.1	Mediator of RNA polymerase II transcription subunit 17 [Gossypium arboreum]	*	*	*	*	*	*	*	*
Ghir_A09.990.1	KHG08427.1	hypothetical protein F383_13300 [Gossypium arboreum]	*	*	*	*	*	*	*	*
Ghir_A10.10.1	XP_012453992.1	PREDICTED: ER membrane protein complex subunit 3-like isoform X1 [Gossypium raimondii]	*	GO:0016020(membrane);GO:0016021(integral component of membrane)	*	*	*	KOG3188(S)(Uncharacterized conserved protein)	sp|Q7SXW4|EMC3_DANRE	sp|Q7SXW4|EMC3_DANRE ER membrane protein complex subunit 3 OS=Danio rerio GN=emc3 PE=2 SV=1
Ghir_A10.102.1	XP_012487767.1	PREDICTED: uncharacterized protein LOC105800965 [Gossypium raimondii]	*	*	*	*	*	*	*	*
Ghir_A10.103.1	*	*	*	*	*	*	*	*	*	*
Ghir_A10.118.1	KHG17225.1	hypothetical protein F383_20872 [Gossypium arboreum]	*	*	*	*	*	*	*	*
Ghir_A10.139.1	XP_016698204.1	PREDICTED: mitochondrial phosphate carrier protein 3, mitochondrial-like [Gossypium hirsutum]	GO:0006810(transport)	GO:0016020(membrane);GO:0016021(integral component of membrane)	*	K15102|SLC25A3, PHC, PIC|http://www.genome.jp/dbget-bin/www_bget?ko:K15102	*	KOG0767(C)(Mitochondrial phosphate carrier protein)	sp|Q9FMU6|MPCP3_ARATH	sp|Q9FMU6|MPCP3_ARATH Mitochondrial phosphate carrier protein 3, mitochondrial OS=Arabidopsis thaliana GN=MPT3 PE=1 SV=1
Ghir_A10.149.1	KHG08755.1	udp-n-acetylglucosamine--n-acetylmuramyl- (pentapeptide) pyrophosphoryl-undecaprenol n-acetylglucosamine transferase [Gossypium arboreum]	*	*	*	*	*	*	*	*
Ghir_A10.15.1	XP_016710953.1	PREDICTED: mitogen-activated protein kinase kinase kinase 2-like [Gossypium hirsutum]	GO:0006468(protein phosphorylation)	*	GO:0004672(protein kinase activity);GO:0004674(protein serine/threonine kinase activity);GO:0005524(ATP binding);GO:0000166(nucleotide binding)	*	*	KOG0198(T)(MEKK and related serine/threonine protein kinases)	sp|Q9FZ36|M3K2_ARATH	sp|Q9FZ36|M3K2_ARATH Mitogen-activated protein kinase kinase kinase 2 OS=Arabidopsis thaliana GN=ANP2 PE=2 SV=1
Ghir_A10.151.1	KHG08044.1	G-type lectin S-receptor-like serine/threonine-protein kinase SD2-5 [Gossypium arboreum]	GO:0016310(phosphorylation);GO:0006468(protein phosphorylation)	GO:0016020(membrane);GO:0016021(integral component of membrane)	GO:0004672(protein kinase activity);GO:0004674(protein serine/threonine kinase activity);GO:0016301(kinase activity);GO:0016740(transferase activity);GO:0005524(ATP binding);GO:0000166(nucleotide binding)	*	*	*	sp|Q8RWZ5|SD25_ARATH	sp|Q8RWZ5|SD25_ARATH G-type lectin S-receptor-like serine/threonine-protein kinase SD2-5 OS=Arabidopsis thaliana GN=SD25 PE=1 SV=1
Ghir_A10.155.1	*	*	*	*	*	*	*	*	*	*
Ghir_A10.176.1	WP_042854985.1	NAD(P)H-quinone oxidoreductase subunit 3 [Staphylococcus aureus]	GO:0019684(photosynthesis, light reaction);GO:0006810(transport);GO:0055114(oxidation-reduction process)	GO:0009535(chloroplast thylakoid membrane);GO:0016021(integral component of membrane);GO:0009579(thylakoid);GO:0016020(membrane);GO:0009507(chloroplast);GO:0009536(plastid);GO:0005886(plasma membrane)	GO:0048038(quinone binding);GO:0016655(oxidoreductase activity, acting on NAD(P)H, quinone or similar compound as acceptor);GO:0008137(NADH dehydrogenase (ubiquinone) activity);GO:0016491(oxidoreductase activity);GO:0016651(oxidoreductase activity, acting on NAD(P)H);GO:0050136(NADH dehydrogenase (quinone) activity)	K05574|ndhC|http://www.genome.jp/dbget-bin/www_bget?ko:K05574	ko00190(Oxidative phosphorylation)	*	sp|Q2L912|NU3C_GOSHI	sp|Q2L912|NU3C_GOSHI NAD(P)H-quinone oxidoreductase subunit 3, chloroplastic OS=Gossypium hirsutum GN=ndhC PE=3 SV=1
Ghir_A10.182.1	XP_016668056.1	PREDICTED: uncharacterized protein LOC107888457 isoform X1 [Gossypium hirsutum]	*	*	*	*	*	*	*	*
Ghir_A10.195.1	*	*	*	*	*	*	*	*	*	*
Ghir_A10.200.1	XP_012488101.1	PREDICTED: uncharacterized protein LOC105801335 [Gossypium raimondii]	*	*	*	*	*	*	*	*
Ghir_A10.203.1	XP_012461392.1	PREDICTED: uncharacterized protein LOC105781396 [Gossypium raimondii]	*	*	*	*	*	*	sp|P11369|LORF2_MOUSE	sp|P11369|LORF2_MOUSE LINE-1 retrotransposable element ORF2 protein OS=Mus musculus GN=Pol PE=1 SV=2
Ghir_A10.205.1	XP_017647633.1	PREDICTED: uncharacterized protein LOC108487785 [Gossypium arboreum]	*	*	*	*	*	*	*	*
Ghir_A10.206.1	XP_016676359.1	PREDICTED: uncharacterized protein LOC107895617 [Gossypium hirsutum]	*	*	*	*	*	*	*	*
Ghir_A10.211.1	XP_017635845.1	PREDICTED: uncharacterized protein LOC108477876 [Gossypium arboreum]	*	*	*	*	*	*	*	*
Ghir_A10.220.1	XP_016678789.1	PREDICTED: probable peroxygenase 3 [Gossypium hirsutum]	*	*	*	K17991|PXG|http://www.genome.jp/dbget-bin/www_bget?ko:K17991	ko00073(Cutin, suberine and wax biosynthesis)	*	sp|O22788|PXG3_ARATH	sp|O22788|PXG3_ARATH Probable peroxygenase 3 OS=Arabidopsis thaliana GN=PXG3 PE=1 SV=1
Ghir_A10.236.1	XP_016676535.1	PREDICTED: uncharacterized protein LOC107895828 [Gossypium hirsutum]	*	*	*	K10843|ERCC3, XPB|http://www.genome.jp/dbget-bin/www_bget?ko:K10843	ko03420(Nucleotide excision repair);ko03022(Basal transcription factors)	KOG0329(A)(ATP-dependent RNA helicase)	sp|Q38861|XPB1_ARATH	sp|Q38861|XPB1_ARATH DNA repair helicase XPB1 OS=Arabidopsis thaliana GN=XPB1 PE=2 SV=3
Ghir_A10.236.2	XP_016676535.1	PREDICTED: uncharacterized protein LOC107895828 [Gossypium hirsutum]	*	*	*	*	*	KOG0329(A)(ATP-dependent RNA helicase)	sp|F4KG50|SHOC1_ARATH	sp|F4KG50|SHOC1_ARATH Protein SHORTAGE IN CHIASMATA 1 OS=Arabidopsis thaliana GN=SHOC1 PE=1 SV=1
Ghir_A10.236.3	XP_016676535.1	PREDICTED: uncharacterized protein LOC107895828 [Gossypium hirsutum]	GO:0006289(nucleotide-excision repair);GO:0006367(transcription initiation from RNA polymerase II promoter)	*	GO:0004003(ATP-dependent DNA helicase activity);GO:0003677(DNA binding);GO:0005524(ATP binding);GO:0016787(hydrolase activity)	K10843|ERCC3, XPB|http://www.genome.jp/dbget-bin/www_bget?ko:K10843	ko03420(Nucleotide excision repair);ko03022(Basal transcription factors)	KOG0329(A)(ATP-dependent RNA helicase)	*	*
Ghir_A10.239.1	XP_016694234.1	PREDICTED: uncharacterized protein LOC107910809 [Gossypium hirsutum]	*	*	*	*	*	*	sp|P93295|M310_ARATH	sp|P93295|M310_ARATH Uncharacterized mitochondrial protein AtMg00310 OS=Arabidopsis thaliana GN=AtMg00310 PE=4 SV=1
Ghir_A10.239.2	XP_017632546.1	PREDICTED: uncharacterized protein LOC108475046 [Gossypium arboreum]	*	*	*	*	*	*	*	*
Ghir_A10.243.1	*	*	*	*	*	*	*	*	*	*
Ghir_A10.245.1	KHG26826.1	hypothetical protein F383_06397 [Gossypium arboreum]	*	*	*	*	*	*	*	*
Ghir_A10.247.1	XP_016732428.1	PREDICTED: cytochrome P450 CYP749A22-like [Gossypium hirsutum]	GO:0055114(oxidation-reduction process)	*	GO:0004497(monooxygenase activity);GO:0016705(oxidoreductase activity, acting on paired donors, with incorporation or reduction of molecular oxygen);GO:0020037(heme binding);GO:0046872(metal ion binding);GO:0005506(iron ion binding);GO:0016491(oxidoreductase activity)	*	*	*	sp|H2DH17|C7A22_PANGI	sp|H2DH17|C7A22_PANGI Cytochrome P450 CYP749A22 OS=Panax ginseng PE=2 SV=1
Ghir_A10.247.2	XP_017621214.1	PREDICTED: cytochrome P450 CYP749A22-like [Gossypium arboreum]	GO:0055114(oxidation-reduction process)	*	GO:0004497(monooxygenase activity);GO:0016705(oxidoreductase activity, acting on paired donors, with incorporation or reduction of molecular oxygen);GO:0020037(heme binding);GO:0046872(metal ion binding);GO:0005506(iron ion binding);GO:0016491(oxidoreductase activity)	*	*	*	*	*
Ghir_A10.247.3	XP_017621214.1	PREDICTED: cytochrome P450 CYP749A22-like [Gossypium arboreum]	GO:0055114(oxidation-reduction process)	*	GO:0004497(monooxygenase activity);GO:0016705(oxidoreductase activity, acting on paired donors, with incorporation or reduction of molecular oxygen);GO:0020037(heme binding);GO:0046872(metal ion binding);GO:0005506(iron ion binding);GO:0016491(oxidoreductase activity)	*	*	*	*	*
Ghir_A10.247.4	XP_017621214.1	PREDICTED: cytochrome P450 CYP749A22-like [Gossypium arboreum]	GO:0055114(oxidation-reduction process)	*	GO:0004497(monooxygenase activity);GO:0016705(oxidoreductase activity, acting on paired donors, with incorporation or reduction of molecular oxygen);GO:0020037(heme binding);GO:0046872(metal ion binding);GO:0005506(iron ion binding);GO:0016491(oxidoreductase activity)	*	*	*	*	*
Ghir_A10.249.1	KHF97691.1	hypothetical protein F383_37025 [Gossypium arboreum]	*	*	*	*	*	*	*	*
Ghir_A10.258.1	XP_017625103.1	PREDICTED: uncharacterized protein LOC108468758 [Gossypium arboreum]	*	*	*	*	*	*	sp|P14381|YTX2_XENLA	sp|P14381|YTX2_XENLA Transposon TX1 uncharacterized 149 kDa protein OS=Xenopus laevis PE=4 SV=1
Ghir_A10.262.1	XP_017648976.1	PREDICTED: pentatricopeptide repeat-containing protein At1g63330-like [Gossypium arboreum]	*	*	*	*	*	*	sp|Q9LQ14|PPR96_ARATH	sp|Q9LQ14|PPR96_ARATH Pentatricopeptide repeat-containing protein At1g62930, chloroplastic OS=Arabidopsis thaliana GN=At1g62930 PE=2 SV=2
Ghir_A10.264.1	XP_012448868.1	PREDICTED: uncharacterized protein LOC105772073 [Gossypium raimondii]	*	*	*	*	*	*	sp|P93295|M310_ARATH	sp|P93295|M310_ARATH Uncharacterized mitochondrial protein AtMg00310 OS=Arabidopsis thaliana GN=AtMg00310 PE=4 SV=1
Ghir_A10.265.1	*	*	*	*	*	*	*	*	*	*
Ghir_A10.268.1	*	*	*	*	*	*	*	*	*	*
Ghir_A10.269.1	*	*	*	*	*	*	*	*	*	*
Ghir_A10.29.1	*	*	*	*	*	*	*	*	*	*
Ghir_A10.308.1	XP_017618058.1	PREDICTED: uncharacterized protein LOC108462644 [Gossypium arboreum]	*	*	*	*	*	*	*	*
Ghir_A10.309.1	XP_016670139.1	PREDICTED: uncharacterized protein LOC107890146 [Gossypium hirsutum]	*	*	*	*	*	*	sp|O00370|LORF2_HUMAN	sp|O00370|LORF2_HUMAN LINE-1 retrotransposable element ORF2 protein OS=Homo sapiens PE=1 SV=1
Ghir_A10.321.1	XP_012438290.1	PREDICTED: actin-related protein 3-like [Gossypium raimondii]	*	*	*	K18584|ACTR3, ARP3|http://www.genome.jp/dbget-bin/www_bget?ko:K18584	*	KOG0678(Z)(Actin-related protein Arp2/3 complex, subunit Arp3)	sp|Q9SAF1|ARP3_ARATH	sp|Q9SAF1|ARP3_ARATH Actin-related protein 3 OS=Arabidopsis thaliana GN=ARP3 PE=1 SV=1
Ghir_A10.326.1	XP_015648599.1	PREDICTED: DNA repair helicase XPB1 [Oryza sativa Japonica Group]	GO:0006289(nucleotide-excision repair);GO:0006367(transcription initiation from RNA polymerase II promoter)	*	GO:0004003(ATP-dependent DNA helicase activity);GO:0003677(DNA binding);GO:0005524(ATP binding);GO:0016787(hydrolase activity)	K10843|ERCC3, XPB|http://www.genome.jp/dbget-bin/www_bget?ko:K10843	ko03420(Nucleotide excision repair);ko03022(Basal transcription factors)	KOG1123(KL)(RNA polymerase II transcription initiation/nucleotide excision repair factor TFIIH, 3'-5' helicase subunit SSL2)	sp|Q38861|XPB1_ARATH	sp|Q38861|XPB1_ARATH DNA repair helicase XPB1 OS=Arabidopsis thaliana GN=XPB1 PE=2 SV=3
Ghir_A10.329.1	XP_017648106.1	PREDICTED: LOW QUALITY PROTEIN: ADP-ribosylation factor-like protein 3 [Gossypium arboreum]	GO:0006468(protein phosphorylation);GO:0016310(phosphorylation)	*	GO:0004672(protein kinase activity);GO:0004674(protein serine/threonine kinase activity);GO:0005509(calcium ion binding);GO:0005524(ATP binding);GO:0000166(nucleotide binding);GO:0016301(kinase activity)	K13412|CPK|http://www.genome.jp/dbget-bin/www_bget?ko:K13412	ko04626(Plant-pathogen interaction)	*	sp|Q84SL0|CDPKK_ORYSJ	sp|Q84SL0|CDPKK_ORYSJ Calcium-dependent protein kinase 20 OS=Oryza sativa subsp. japonica GN=CPK20 PE=2 SV=2
Ghir_A10.329.2	XP_017648106.1	PREDICTED: LOW QUALITY PROTEIN: ADP-ribosylation factor-like protein 3 [Gossypium arboreum]	GO:0006468(protein phosphorylation);GO:0016310(phosphorylation)	*	GO:0004672(protein kinase activity);GO:0004674(protein serine/threonine kinase activity);GO:0005509(calcium ion binding);GO:0005524(ATP binding);GO:0000166(nucleotide binding);GO:0016301(kinase activity)	K13412|CPK|http://www.genome.jp/dbget-bin/www_bget?ko:K13412	ko04626(Plant-pathogen interaction)	*	*	*
Ghir_A10.333.1	*	*	*	*	*	*	*	*	*	*
Ghir_A10.334.1	KHG17107.1	Ribulose bisphosphate carboxylase small chain 5, chloroplastic [Gossypium arboreum]	*	*	*	*	*	*	*	*
Ghir_A10.337.1	*	*	*	*	*	*	*	*	*	*
Ghir_A10.341.1	XP_012437036.1	PREDICTED: uncharacterized protein LOC105763361 isoform X1 [Gossypium raimondii]	*	*	*	*	*	*	*	*
Ghir_A10.351.1	XP_017607291.1	PREDICTED: uncharacterized protein LOC108453600 [Gossypium arboreum]	*	*	*	K14863|YTM1, WDR12|http://www.genome.jp/dbget-bin/www_bget?ko:K14863	*	*	sp|Q9LF27|WDR12_ARATH	sp|Q9LF27|WDR12_ARATH Ribosome biogenesis protein WDR12 homolog OS=Arabidopsis thaliana GN=WDR12 PE=1 SV=1
Ghir_A10.366.1	*	*	*	*	*	*	*	*	*	*
Ghir_A10.377.1	XP_017613545.1	PREDICTED: uncharacterized protein LOC108458650 [Gossypium arboreum]	*	*	*	*	*	*	sp|P0C2F6|RNHX1_ARATH	sp|P0C2F6|RNHX1_ARATH Putative ribonuclease H protein At1g65750 OS=Arabidopsis thaliana GN=At1g65750 PE=3 SV=1
Ghir_A10.384.1	XP_016677100.1	PREDICTED: protein DEK-like isoform X3 [Gossypium hirsutum]	*	*	*	K17046|DEK|http://www.genome.jp/dbget-bin/www_bget?ko:K17046	*	KOG0329(A)(ATP-dependent RNA helicase)	sp|Q56XG6|RH15_ARATH	sp|Q56XG6|RH15_ARATH DEAD-box ATP-dependent RNA helicase 15 OS=Arabidopsis thaliana GN=RH15 PE=1 SV=3
Ghir_A10.389.1	*	*	*	*	*	*	*	*	*	*
Ghir_A10.39.1	XP_016711028.1	PREDICTED: lactosylceramide 4-alpha-galactosyltransferase-like [Gossypium hirsutum]	*	GO:0016020(membrane);GO:0016021(integral component of membrane)	GO:0016740(transferase activity)	K01988|A4GALT|http://www.genome.jp/dbget-bin/www_bget?ko:K01988	ko00603(Glycosphingolipid biosynthesis - globo and isoglobo series);ko00601(Glycosphingolipid biosynthesis - lacto and neolacto series)	*	sp|Q9NPC4|A4GAT_HUMAN	sp|Q9NPC4|A4GAT_HUMAN Lactosylceramide 4-alpha-galactosyltransferase OS=Homo sapiens GN=A4GALT PE=2 SV=1
Ghir_A10.390.1	XP_016713044.1	PREDICTED: uncharacterized protein LOC107926662 [Gossypium hirsutum]	*	*	*	K03254|EIF3A|http://www.genome.jp/dbget-bin/www_bget?ko:K03254	ko03013(RNA transport)	KOG0329(A)(ATP-dependent RNA helicase)	sp|Q9LFN6|RH56_ARATH	sp|Q9LFN6|RH56_ARATH DEAD-box ATP-dependent RNA helicase 56 OS=Arabidopsis thaliana GN=RH56 PE=1 SV=2
Ghir_A10.390.2	XP_016713044.1	PREDICTED: uncharacterized protein LOC107926662 [Gossypium hirsutum]	GO:0006413(translational initiation);GO:0001731(formation of translation preinitiation complex);GO:0006412(translation);GO:0006446(regulation of translational initiation)	GO:0005737(cytoplasm);GO:0005852(eukaryotic translation initiation factor 3 complex);GO:0016282(eukaryotic 43S preinitiation complex);GO:0033290(eukaryotic 48S preinitiation complex)	GO:0003743(translation initiation factor activity)	K03254|EIF3A|http://www.genome.jp/dbget-bin/www_bget?ko:K03254	ko03013(RNA transport)	KOG0329(A)(ATP-dependent RNA helicase)	sp|Q40554|EIF3A_TOBAC	sp|Q40554|EIF3A_TOBAC Eukaryotic translation initiation factor 3 subunit A OS=Nicotiana tabacum GN=TIF3A1 PE=2 SV=1
Ghir_A10.390.3	XP_016713044.1	PREDICTED: uncharacterized protein LOC107926662 [Gossypium hirsutum]	GO:0006413(translational initiation);GO:0001731(formation of translation preinitiation complex);GO:0006412(translation);GO:0006446(regulation of translational initiation)	GO:0005737(cytoplasm);GO:0005852(eukaryotic translation initiation factor 3 complex);GO:0016282(eukaryotic 43S preinitiation complex);GO:0033290(eukaryotic 48S preinitiation complex)	GO:0003743(translation initiation factor activity)	K03254|EIF3A|http://www.genome.jp/dbget-bin/www_bget?ko:K03254	ko03013(RNA transport)	*	*	*
Ghir_A10.393.1	XP_017604579.1	PREDICTED: uncharacterized protein LOC108451393 [Gossypium arboreum]	*	*	*	*	*	*	*	*
Ghir_A10.393.2	XP_017604579.1	PREDICTED: uncharacterized protein LOC108451393 [Gossypium arboreum]	*	*	*	*	*	*	*	*
Ghir_A10.394.1	XP_016677035.1	PREDICTED: NADH dehydrogenase [ubiquinone] 1 alpha subcomplex subunit 6-like [Gossypium hirsutum]	*	*	*	K03950|NDUFA6|http://www.genome.jp/dbget-bin/www_bget?ko:K03950	ko00190(Oxidative phosphorylation)	*	sp|Q9LHI0|NDUA6_ARATH	sp|Q9LHI0|NDUA6_ARATH NADH dehydrogenase [ubiquinone] 1 alpha subcomplex subunit 6 OS=Arabidopsis thaliana GN=At3g12260 PE=2 SV=1
Ghir_A10.403.1	KHG00970.1	hypothetical protein F383_20757 [Gossypium arboreum]	*	*	*	*	*	*	*	*
Ghir_A10.405.1	XP_016747322.1	PREDICTED: uncharacterized protein LOC107956087 [Gossypium hirsutum]	*	*	*	*	*	KOG0017(R)(FOG: Transposon-encoded proteins with TYA, reverse transcriptase, integrase domains in various combinations)	sp|P20825|POL2_DROME	sp|P20825|POL2_DROME Retrovirus-related Pol polyprotein from transposon 297 OS=Drosophila melanogaster GN=pol PE=3 SV=1
Ghir_A10.412.1	XP_016752759.1	PREDICTED: uncharacterized protein LOC107961024 [Gossypium hirsutum]	*	*	*	*	*	*	*	*
Ghir_A10.413.1	XP_017647750.1	PREDICTED: uncharacterized protein LOC108487927 [Gossypium arboreum]	*	*	*	*	*	*	*	*
Ghir_A10.414.1	*	*	*	*	*	*	*	*	*	*
Ghir_A10.416.1	KJB46024.1	hypothetical protein B456_007G344100, partial [Gossypium raimondii]	*	*	*	*	*	*	sp|Q4V3D9|SSL10_ARATH	sp|Q4V3D9|SSL10_ARATH Protein STRICTOSIDINE SYNTHASE-LIKE 10 OS=Arabidopsis thaliana GN=SSL10 PE=2 SV=1
Ghir_A10.429.1	*	*	*	*	*	*	*	*	*	*
Ghir_A10.431.1	XP_015874373.1	PREDICTED: elongation factor 1-alpha [Ziziphus jujuba]	GO:0006414(translational elongation)	GO:0005737(cytoplasm)	GO:0003924(GTPase activity);GO:0000166(nucleotide binding);GO:0003746(translation elongation factor activity);GO:0005525(GTP binding)	K03231|EEF1A|http://www.genome.jp/dbget-bin/www_bget?ko:K03231	ko03013(RNA transport)	KOG0458(J)(Elongation factor 1 alpha)	sp|O64937|EF1A_ORYSJ	sp|O64937|EF1A_ORYSJ Elongation factor 1-alpha OS=Oryza sativa subsp. japonica GN=REFA1 PE=2 SV=2
Ghir_A10.431.2	XP_015874373.1	PREDICTED: elongation factor 1-alpha [Ziziphus jujuba]	GO:0006414(translational elongation)	GO:0005737(cytoplasm)	GO:0003924(GTPase activity);GO:0003746(translation elongation factor activity);GO:0000166(nucleotide binding);GO:0005525(GTP binding)	K03231|EEF1A|http://www.genome.jp/dbget-bin/www_bget?ko:K03231	ko03013(RNA transport)	KOG0458(J)(Elongation factor 1 alpha)	*	*
Ghir_A10.445.1	XP_012487767.1	PREDICTED: uncharacterized protein LOC105800965 [Gossypium raimondii]	*	*	*	*	*	*	*	*
Ghir_A10.454.1	*	*	*	*	*	*	*	*	*	*
Ghir_A10.464.1	XP_016724890.1	PREDICTED: uncharacterized protein LOC107936651 [Gossypium hirsutum]	*	*	*	*	*	*	sp|Q0WPU1|MYO15_ARATH	sp|Q0WPU1|MYO15_ARATH Myosin-15 OS=Arabidopsis thaliana GN=XI-I PE=1 SV=1
Ghir_A10.465.1	*	*	*	*	*	*	*	*	*	*
Ghir_A10.473.1	XP_016701024.1	PREDICTED: ankyrin repeat-containing protein At2g01680-like isoform X1 [Gossypium hirsutum]	*	*	*	*	*	*	sp|Q8GYH5|BAD1_ARATH	sp|Q8GYH5|BAD1_ARATH Ankyrin repeat-containing protein BDA1 OS=Arabidopsis thaliana GN=BAD1 PE=1 SV=1
Ghir_A10.474.1	XP_017647003.1	PREDICTED: uncharacterized acetyltransferase At3g50280-like [Gossypium arboreum]	*	*	*	*	*	*	sp|Q9FF86|DCR_ARATH	sp|Q9FF86|DCR_ARATH BAHD acyltransferase DCR OS=Arabidopsis thaliana GN=DCR PE=2 SV=1
Ghir_A10.479.1	*	*	*	*	*	*	*	*	*	*
Ghir_A10.488.1	XP_016724540.1	PREDICTED: uncharacterized protein LOC107936346 [Gossypium hirsutum]	*	*	*	*	*	*	*	*
Ghir_A10.502.1	KHG25753.1	Uncharacterized protein F383_32794 [Gossypium arboreum]	*	*	*	*	*	*	*	*
Ghir_A10.511.1	XP_016668976.1	PREDICTED: uncharacterized protein LOC107889150 [Gossypium hirsutum]	*	*	*	*	*	*	*	*
Ghir_A10.516.1	XP_016711414.1	PREDICTED: sphingolipid delta(4)-desaturase DES1-like [Gossypium hirsutum]	GO:0030148(sphingolipid biosynthetic process);GO:0006629(lipid metabolic process)	GO:0016021(integral component of membrane);GO:0016020(membrane)	GO:0042284(sphingolipid delta-4 desaturase activity)	K04712|DEGS|http://www.genome.jp/dbget-bin/www_bget?ko:K04712	ko00600(Sphingolipid metabolism)	KOG2987(I)(Fatty acid desaturase)	sp|Q6H5U3|DES1L_ORYSJ	sp|Q6H5U3|DES1L_ORYSJ Sphingolipid delta(4)-desaturase DES1-like OS=Oryza sativa subsp. japonica GN=Os02g0639600 PE=2 SV=1
Ghir_A10.537.1	XP_016710955.1	PREDICTED: WD repeat-containing protein 53-like [Gossypium hirsutum]	*	*	*	K10999|CESA|http://www.genome.jp/dbget-bin/www_bget?ko:K10999	*	*	sp|Q54BI5|WDR53_DICDI	sp|Q54BI5|WDR53_DICDI WD repeat-containing protein 53 homolog OS=Dictyostelium discoideum GN=wdr53 PE=3 SV=1
Ghir_A10.546.1	*	*	*	*	*	*	*	*	*	*
Ghir_A10.549.1	KJB69856.1	hypothetical protein B456_011G046300 [Gossypium raimondii]	GO:0006810(transport);GO:0055085(transmembrane transport)	GO:0016021(integral component of membrane);GO:0016020(membrane)	GO:0022891(substrate-specific transmembrane transporter activity);GO:0005215(transporter activity);GO:0022857(transmembrane transporter activity)	K08150|SLC2A13, ITR|http://www.genome.jp/dbget-bin/www_bget?ko:K08150	*	KOG0254(R)(Predicted transporter (major facilitator superfamily))	sp|Q9C757|INT2_ARATH	sp|Q9C757|INT2_ARATH Probable inositol transporter 2 OS=Arabidopsis thaliana GN=INT2 PE=1 SV=1
Ghir_A10.563.1	KHG07092.1	hypothetical protein F383_33032 [Gossypium arboreum]	*	*	*	*	*	*	*	*
Ghir_A10.566.1	*	*	*	*	*	*	*	*	*	*
Ghir_A10.568.1	*	*	*	*	*	*	*	*	*	*
Ghir_A10.576.1	XP_017624591.1	PREDICTED: LRR receptor-like serine/threonine-protein kinase GSO1 [Gossypium arboreum]	*	*	*	*	*	*	*	*
Ghir_A10.586.1	XP_012477574.1	PREDICTED: uncharacterized protein LOC105793194 [Gossypium raimondii]	*	*	*	*	*	*	*	*
Ghir_A10.596.1	XP_017641680.1	PREDICTED: uncharacterized protein LOC108483021 isoform X1 [Gossypium arboreum]	*	*	*	K18192|ATP10|http://www.genome.jp/dbget-bin/www_bget?ko:K18192	*	*	*	*
Ghir_A10.599.1	XP_012461662.1	PREDICTED: uncharacterized protein LOC105781691 [Gossypium raimondii]	*	*	*	*	*	*	*	*
Ghir_A10.608.1	XP_017623745.1	PREDICTED: uncharacterized protein LOC108467575 [Gossypium arboreum]	*	*	*	K03043|rpoB|http://www.genome.jp/dbget-bin/www_bget?ko:K03043	ko03020(RNA polymerase);ko00230(Purine metabolism);ko00240(Pyrimidine metabolism)	*	sp|P50546|RPOB_ARATH	sp|P50546|RPOB_ARATH DNA-directed RNA polymerase subunit beta OS=Arabidopsis thaliana GN=rpoB PE=3 SV=4
Ghir_A10.611.1	KHG11248.1	hypothetical protein F383_11958 [Gossypium arboreum]	*	*	*	*	*	*	*	*
Ghir_A10.619.1	XP_012440657.1	PREDICTED: uncharacterized protein LOC105765922 [Gossypium raimondii]	*	*	*	*	*	*	*	*
Ghir_A10.626.1	XP_016676402.1	PREDICTED: uncharacterized protein LOC107895671 [Gossypium hirsutum]	*	*	*	*	*	*	sp|O23144|PPI1_ARATH	sp|O23144|PPI1_ARATH Proton pump-interactor 1 OS=Arabidopsis thaliana GN=PPI1 PE=1 SV=2
Ghir_A10.640.1	*	*	*	*	*	*	*	*	*	*
Ghir_A10.643.1	KJB56586.1	hypothetical protein B456_009G134200, partial [Gossypium raimondii]	GO:0006412(translation)	GO:0005840(ribosome);GO:0005622(intracellular);GO:0030529(intracellular ribonucleoprotein complex)	GO:0003735(structural constituent of ribosome);GO:0046872(metal ion binding);GO:0003723(RNA binding);GO:0019843(rRNA binding)	K02922|RP-L37e, RPL37|http://www.genome.jp/dbget-bin/www_bget?ko:K02922	ko03010(Ribosome)	KOG3475(J)(60S ribosomal protein L37)	sp|Q43292|RL372_ARATH	sp|Q43292|RL372_ARATH 60S ribosomal protein L37-2 OS=Arabidopsis thaliana GN=RPL37B PE=3 SV=2
Ghir_A10.645.1	*	*	*	*	*	*	*	*	*	*
Ghir_A10.652.1	XP_012462800.1	PREDICTED: uncharacterized protein LOC105782546 [Gossypium raimondii]	*	*	*	*	*	*	*	*
Ghir_A10.654.1	KHG04244.1	F-box/LRR-repeat 17 [Gossypium arboreum]	*	*	*	*	*	*	*	*
Ghir_A10.666.1	XP_016694253.1	PREDICTED: uncharacterized protein LOC107910831 [Gossypium hirsutum]	*	*	*	*	*	*	sp|P0C2F6|RNHX1_ARATH	sp|P0C2F6|RNHX1_ARATH Putative ribonuclease H protein At1g65750 OS=Arabidopsis thaliana GN=At1g65750 PE=3 SV=1
Ghir_A10.667.1	XP_017607291.1	PREDICTED: uncharacterized protein LOC108453600 [Gossypium arboreum]	*	*	*	K14863|YTM1, WDR12|http://www.genome.jp/dbget-bin/www_bget?ko:K14863	*	*	sp|Q9LF27|WDR12_ARATH	sp|Q9LF27|WDR12_ARATH Ribosome biogenesis protein WDR12 homolog OS=Arabidopsis thaliana GN=WDR12 PE=1 SV=1
Ghir_A10.673.1	XP_016739289.1	PREDICTED: uncharacterized protein LOC107949079 [Gossypium hirsutum]	*	*	*	*	*	*	*	*
Ghir_A10.673.2	XP_016739289.1	PREDICTED: uncharacterized protein LOC107949079 [Gossypium hirsutum]	*	*	*	*	*	*	*	*
Ghir_A10.675.1	KHG18215.1	hypothetical protein F383_20991 [Gossypium arboreum]	*	*	*	*	*	*	*	*
Ghir_A10.676.1	XP_017630109.1	PREDICTED: uncharacterized protein LOC108473054 [Gossypium arboreum]	*	*	*	*	*	*	*	*
Ghir_A10.677.1	XP_016754257.1	PREDICTED: histone-lysine N-methyltransferase ASHH3 isoform X4 [Gossypium hirsutum]	GO:0032259(methylation)	GO:0005634(nucleus)	GO:0016740(transferase activity);GO:0018024(histone-lysine N-methyltransferase activity);GO:0008168(methyltransferase activity)	K11423|SETD2, SET2|http://www.genome.jp/dbget-bin/www_bget?ko:K11423	ko00310(Lysine degradation)	*	*	*
Ghir_A10.689.1	XP_012487748.1	PREDICTED: uncharacterized protein LOC105800939 [Gossypium raimondii]	*	*	*	*	*	*	*	*
Ghir_A10.69.1	XP_016733386.1	PREDICTED: F-box/kelch-repeat protein At1g30090-like [Gossypium hirsutum]	*	*	*	*	*	KOG4441(TR)(Proteins containing BTB/POZ and Kelch domains, involved in regulatory/signal transduction processes)	sp|Q9C6Z0|FBK17_ARATH	sp|Q9C6Z0|FBK17_ARATH F-box/kelch-repeat protein At1g30090 OS=Arabidopsis thaliana GN=At1g30090 PE=2 SV=1
Ghir_A10.69.2	XP_016733386.1	PREDICTED: F-box/kelch-repeat protein At1g30090-like [Gossypium hirsutum]	*	*	*	*	*	KOG4441(TR)(Proteins containing BTB/POZ and Kelch domains, involved in regulatory/signal transduction processes)	*	*
Ghir_A10.690.1	*	*	*	*	*	*	*	*	*	*
Ghir_A10.691.1	KHG11177.1	hypothetical protein F383_11585 [Gossypium arboreum]	*	*	*	*	*	*	*	*
Ghir_A10.701.1	*	*	*	*	*	*	*	*	*	*
Ghir_A10.710.1	XP_012435576.1	PREDICTED: uncharacterized protein LOC105762233 [Gossypium raimondii]	*	*	*	*	*	*	*	*
Ghir_A10.712.1	XP_012457432.1	PREDICTED: allantoate deiminase-like isoform X2 [Gossypium raimondii]	GO:0008152(metabolic process)	*	GO:0016813(hydrolase activity, acting on carbon-nitrogen (but not peptide) bonds, in linear amidines);GO:0016787(hydrolase activity)	K02083|allC|http://www.genome.jp/dbget-bin/www_bget?ko:K02083	ko00230(Purine metabolism)	*	sp|O49434|AAH_ARATH	sp|O49434|AAH_ARATH Allantoate deiminase OS=Arabidopsis thaliana GN=AAH PE=1 SV=2
Ghir_A10.718.1	XP_016677851.1	PREDICTED: uncharacterized protein At5g19025-like isoform X3 [Gossypium hirsutum]	GO:0006412(translation)	GO:0005840(ribosome);GO:0016020(membrane);GO:0005622(intracellular);GO:0016021(integral component of membrane)	GO:0003735(structural constituent of ribosome)	*	*	*	sp|P0C8Q9|Y5902_ARATH	sp|P0C8Q9|Y5902_ARATH Uncharacterized protein At5g19025 OS=Arabidopsis thaliana GN=At5g19025 PE=2 SV=3
Ghir_A10.719.1	EOY00215.1	DNA/RNA polymerases superfamily protein [Theobroma cacao]	*	*	*	*	*	KOG0017(R)(FOG: Transposon-encoded proteins with TYA, reverse transcriptase, integrase domains in various combinations)	sp|P0CT36|TF23_SCHPO	sp|P0CT36|TF23_SCHPO Transposon Tf2-3 polyprotein OS=Schizosaccharomyces pombe (strain 972 / ATCC 24843) GN=Tf2-3 PE=1 SV=1
Ghir_A10.72.1	KHF98227.1	hypothetical protein F383_37681 [Gossypium arboreum]	*	*	*	*	*	*	*	*
Ghir_A10.721.1	XP_016694115.1	PREDICTED: importin beta-like protein KAP120 isoform X5 [Gossypium hirsutum]	*	*	*	K20224|IPO9, RANBP9|http://www.genome.jp/dbget-bin/www_bget?ko:K20224	*	*	*	*
Ghir_A10.721.2	XP_016694108.1	PREDICTED: uncharacterized protein LOC107910677 isoform X2 [Gossypium hirsutum]	*	*	*	K20224|IPO9, RANBP9|http://www.genome.jp/dbget-bin/www_bget?ko:K20224	*	*	*	*
Ghir_A10.723.1	*	*	*	*	*	K05909|E1.10.3.2|http://www.genome.jp/dbget-bin/www_bget?ko:K05909	*	*	*	*
Ghir_A10.729.1	XP_016678940.1	PREDICTED: uncharacterized protein LOC107897868 isoform X1 [Gossypium hirsutum]	*	GO:0016021(integral component of membrane);GO:0016020(membrane);GO:0005789(endoplasmic reticulum membrane);GO:0005783(endoplasmic reticulum)	*	*	*	*	sp|Q56X72|RTNLS_ARATH	sp|Q56X72|RTNLS_ARATH Reticulon-like protein B21 OS=Arabidopsis thaliana GN=RTNLB21 PE=2 SV=2
Ghir_A10.729.2	XP_016678943.1	PREDICTED: uncharacterized protein LOC107897868 isoform X2 [Gossypium hirsutum]	*	*	*	*	*	*	*	*
Ghir_A10.729.3	XP_016678943.1	PREDICTED: uncharacterized protein LOC107897868 isoform X2 [Gossypium hirsutum]	*	GO:0016020(membrane);GO:0005789(endoplasmic reticulum membrane);GO:0005783(endoplasmic reticulum);GO:0016021(integral component of membrane)	*	*	*	*	*	*
Ghir_A10.746.1	XP_006491693.1	PREDICTED: uncharacterized protein LOC102612426 [Citrus sinensis]	*	*	*	K01679|E4.2.1.2B, fumC|http://www.genome.jp/dbget-bin/www_bget?ko:K01679	ko00020(Citrate cycle (TCA cycle));ko00620(Pyruvate metabolism);ko01200(Carbon metabolism)	*	*	*
Ghir_A10.747.1	KHF97335.1	Dihydroorotase [Gossypium arboreum]	*	*	*	*	*	*	*	*
Ghir_A10.756.1	XP_012435882.1	PREDICTED: histidine-containing phosphotransfer protein 5 isoform X1 [Gossypium raimondii]	*	*	*	K14490|AHP|http://www.genome.jp/dbget-bin/www_bget?ko:K14490	ko04075(Plant hormone signal transduction)	*	*	*
Ghir_A10.756.2	KHG09158.1	hypothetical protein F383_36317 [Gossypium arboreum]	*	*	*	*	*	*	*	*
Ghir_A10.756.3	XP_012435882.1	PREDICTED: histidine-containing phosphotransfer protein 5 isoform X1 [Gossypium raimondii]	*	*	*	K14490|AHP|http://www.genome.jp/dbget-bin/www_bget?ko:K14490	ko04075(Plant hormone signal transduction)	*	*	*
Ghir_A10.764.1	XP_017649471.1	PREDICTED: pentatricopeptide repeat-containing protein At1g62930, chloroplastic-like isoform X1 [Gossypium arboreum]	*	*	*	*	*	*	sp|Q9LQ14|PPR96_ARATH	sp|Q9LQ14|PPR96_ARATH Pentatricopeptide repeat-containing protein At1g62930, chloroplastic OS=Arabidopsis thaliana GN=At1g62930 PE=2 SV=2
Ghir_A10.766.1	*	*	*	*	*	*	*	*	*	*
Ghir_A10.776.1	XP_017632546.1	PREDICTED: uncharacterized protein LOC108475046 [Gossypium arboreum]	*	*	*	*	*	*	*	*
Ghir_A10.777.1	XP_002534297.1	PREDICTED: protein TRIGALACTOSYLDIACYLGLYCEROL 2, chloroplastic isoform X1 [Ricinus communis]	*	GO:0016020(membrane);GO:0016021(integral component of membrane)	*	*	*	*	sp|Q9LTR2|TGD2_ARATH	sp|Q9LTR2|TGD2_ARATH Protein TRIGALACTOSYLDIACYLGLYCEROL 2, chloroplastic OS=Arabidopsis thaliana GN=TGD2 PE=1 SV=1
Ghir_A10.781.1	XP_017644205.1	PREDICTED: lys-63-specific deubiquitinase BRCC36-like [Gossypium arboreum]	*	*	*	K11864|BRCC3|http://www.genome.jp/dbget-bin/www_bget?ko:K11864	ko03440(Homologous recombination)	KOG1555(O)(26S proteasome regulatory complex, subunit RPN11)	sp|Q5R9L6|BRCC3_PONAB	sp|Q5R9L6|BRCC3_PONAB Lys-63-specific deubiquitinase BRCC36 OS=Pongo abelii GN=BRCC3 PE=2 SV=1
Ghir_A10.783.1	XP_017623469.1	PREDICTED: lactoylglutathione lyase-like [Gossypium arboreum]	*	*	*	K03348|APC1|http://www.genome.jp/dbget-bin/www_bget?ko:K03348	ko04120(Ubiquitin mediated proteolysis)	*	sp|Q9FFF9|APC1_ARATH	sp|Q9FFF9|APC1_ARATH Anaphase-promoting complex subunit 1 OS=Arabidopsis thaliana GN=APC1 PE=2 SV=1
Ghir_A10.785.1	KHG29184.1	Synaptonemal complex SC65 [Gossypium arboreum]	*	*	*	*	*	*	*	*
Ghir_A10.792.1	XP_016726643.1	PREDICTED: protein transport protein Sec61 subunit alpha-like isoform X1 [Gossypium hirsutum]	GO:0015031(protein transport)	GO:0016021(integral component of membrane);GO:0016020(membrane)	*	K10956|SEC61A|http://www.genome.jp/dbget-bin/www_bget?ko:K10956	ko04145(Phagosome);ko03060(Protein export);ko04141(Protein processing in endoplasmic reticulum)	KOG3166(J)(60S ribosomal protein L7A)	sp|Q54XK2|SC61A_DICDI	sp|Q54XK2|SC61A_DICDI Protein transport protein Sec61 subunit alpha OS=Dictyostelium discoideum GN=sec61a PE=3 SV=1
Ghir_A10.792.2	XP_017614047.1	PREDICTED: uncharacterized protein LOC108459204 [Gossypium arboreum]	GO:0015031(protein transport)	GO:0016021(integral component of membrane);GO:0016020(membrane)	*	K10956|SEC61A|http://www.genome.jp/dbget-bin/www_bget?ko:K10956	ko04145(Phagosome);ko03060(Protein export);ko04141(Protein processing in endoplasmic reticulum)	KOG3166(J)(60S ribosomal protein L7A)	*	*
Ghir_A10.799.1	KHG07594.1	NADPH-dependent 7-cyano-7-deazaguanine reductase [Gossypium arboreum]	*	*	*	*	*	*	*	*
Ghir_A10.82.1	XP_017649552.1	PREDICTED: peroxisome biogenesis protein 1 isoform X1 [Gossypium arboreum]	GO:0006625(protein targeting to peroxisome);GO:0007031(peroxisome organization)	GO:0005778(peroxisomal membrane);GO:0005777(peroxisome)	GO:0005524(ATP binding);GO:0042623(ATPase activity, coupled);GO:0000166(nucleotide binding)	K13338|PEX1|http://www.genome.jp/dbget-bin/www_bget?ko:K13338	ko04146(Peroxisome)	KOG0735(O)(AAA+-type ATPase)	sp|Q9FNP1|PEX1_ARATH	sp|Q9FNP1|PEX1_ARATH Peroxisome biogenesis protein 1 OS=Arabidopsis thaliana GN=PEX1 PE=1 SV=2
Ghir_A10.83.1	XP_012487753.1	PREDICTED: uncharacterized protein LOC105800945 [Gossypium raimondii]	*	*	*	*	*	*	*	*
Ghir_A10.843.1	KHG26189.1	hypothetical protein F383_32383 [Gossypium arboreum]	*	*	*	*	*	*	*	*
Ghir_A10.846.1	*	*	*	*	*	*	*	*	*	*
Ghir_A10.848.1	*	*	*	*	*	*	*	*	*	*
Ghir_A10.857.1	*	*	*	*	*	*	*	*	*	*
Ghir_A10.869.1	XP_016744235.1	PREDICTED: uncharacterized protein LOC107953439 isoform X1 [Gossypium hirsutum]	*	*	*	K11434|PRMT1|http://www.genome.jp/dbget-bin/www_bget?ko:K11434	*	KOG1499(OKT)(Protein arginine N-methyltransferase PRMT1 and related enzymes)	sp|Q0J2C6|ANM1_ORYSJ	sp|Q0J2C6|ANM1_ORYSJ Probable protein arginine N-methyltransferase 1 OS=Oryza sativa subsp. japonica GN=PRMT1 PE=2 SV=1
Ghir_A10.875.1	XP_016693573.1	PREDICTED: peptidyl-prolyl cis-trans isomerase FKBP16-3, chloroplastic-like isoform X4 [Gossypium hirsutum]	GO:0006457(protein folding)	*	GO:0016853(isomerase activity);GO:0003755(peptidyl-prolyl cis-trans isomerase activity)	K01802|E5.2.1.8|http://www.genome.jp/dbget-bin/www_bget?ko:K01802	*	*	sp|Q9M081|SC24B_ARATH	sp|Q9M081|SC24B_ARATH Protein transport protein Sec24-like At4g32640 OS=Arabidopsis thaliana GN=At4g32640 PE=3 SV=3
Ghir_A10.887.1	XP_016721429.1	PREDICTED: uncharacterized protein LOC107933670 [Gossypium hirsutum]	*	*	*	*	*	*	*	*
Ghir_A10.889.1	XP_017617971.1	PREDICTED: anthranilate N-methyltransferase-like [Gossypium arboreum]	GO:0032259(methylation)	*	GO:0008171(O-methyltransferase activity);GO:0046983(protein dimerization activity);GO:0016740(transferase activity);GO:0008168(methyltransferase activity)	K13066|E2.1.1.68, COMT|http://www.genome.jp/dbget-bin/www_bget?ko:K13066	ko00940(Phenylpropanoid biosynthesis)	*	sp|P28002|COMT1_MEDSA	sp|P28002|COMT1_MEDSA Caffeic acid 3-O-methyltransferase OS=Medicago sativa PE=1 SV=1
Ghir_A10.889.2	XP_012457126.1	PREDICTED: caffeic acid 3-O-methyltransferase-like isoform X2 [Gossypium raimondii]	GO:0032259(methylation)	*	GO:0008171(O-methyltransferase activity);GO:0008168(methyltransferase activity);GO:0046983(protein dimerization activity);GO:0016740(transferase activity)	K13066|E2.1.1.68, COMT|http://www.genome.jp/dbget-bin/www_bget?ko:K13066	ko00940(Phenylpropanoid biosynthesis)	*	*	*
Ghir_A10.909.1	*	*	*	*	*	*	*	*	*	*
Ghir_A10.913.1	XP_017617544.1	PREDICTED: uncharacterized protein LOC108462054 [Gossypium arboreum]	*	*	*	*	*	*	*	*
Ghir_A10.927.1	*	*	*	*	*	*	*	*	*	*
Ghir_A10.933.1	*	*	*	*	*	*	*	*	*	*
Ghir_A10.942.1	XP_017641859.1	PREDICTED: CSC1-like protein At1g10090 [Gossypium arboreum]	*	GO:0016020(membrane);GO:0016021(integral component of membrane)	*	*	*	*	sp|F4IBD7|CSCLA_ARATH	sp|F4IBD7|CSCLA_ARATH CSC1-like protein RXW8 OS=Arabidopsis thaliana GN=RXW8 PE=2 SV=1
Ghir_A10.942.2	XP_017641859.1	PREDICTED: CSC1-like protein At1g10090 [Gossypium arboreum]	*	GO:0016020(membrane);GO:0016021(integral component of membrane)	*	K11584|PPP2R5|http://www.genome.jp/dbget-bin/www_bget?ko:K11584	ko03015(mRNA surveillance pathway)	KOG2085(T)(Serine/threonine protein phosphatase 2A, regulatory subunit)	sp|O04376|2A5B_ARATH	sp|O04376|2A5B_ARATH Serine/threonine protein phosphatase 2A 57 kDa regulatory subunit B' beta isoform OS=Arabidopsis thaliana GN=B'BETA PE=1 SV=1
Ghir_A10.942.3	XP_017641859.1	PREDICTED: CSC1-like protein At1g10090 [Gossypium arboreum]	*	GO:0016020(membrane);GO:0016021(integral component of membrane)	*	*	*	*	*	*
Ghir_A10.947.1	XP_012453165.1	PREDICTED: factor of DNA methylation 1-like isoform X1 [Gossypium raimondii]	*	*	*	*	*	*	*	*
Ghir_A10.960.1	*	*	*	*	*	*	*	*	*	*
Ghir_A10.965.1	XP_016723565.1	PREDICTED: TMV resistance protein N-like [Gossypium hirsutum]	*	*	*	*	*	*	sp|Q40392|TMVRN_NICGU	sp|Q40392|TMVRN_NICGU TMV resistance protein N OS=Nicotiana glutinosa GN=N PE=1 SV=1
Ghir_A10.966.1	KHG10206.1	hypothetical protein F383_11927 [Gossypium arboreum]	*	*	*	*	*	*	*	*
Ghir_A10.966.2	XP_016701023.1	PREDICTED: TMV resistance protein N-like isoform X2 [Gossypium hirsutum]	GO:0007165(signal transduction);GO:0006952(defense response)	*	GO:0043531(ADP binding)	*	*	*	sp|F4KIF3|CSA1_ARATH	sp|F4KIF3|CSA1_ARATH Disease resistance-like protein CSA1 OS=Arabidopsis thaliana GN=CSA1 PE=4 SV=1
Ghir_A10.967.1	XP_016669677.1	PREDICTED: TMV resistance protein N-like [Gossypium hirsutum]	*	*	*	*	*	*	*	*
Ghir_A10.968.1	XP_012458349.1	PREDICTED: uncharacterized protein LOC105779155 [Gossypium raimondii]	*	*	*	*	*	*	*	*
Ghir_A10.969.1	XP_016669678.1	PREDICTED: terpene synthase 10-like [Gossypium hirsutum]	GO:0008152(metabolic process)	*	GO:0000287(magnesium ion binding);GO:0010333(terpene synthase activity);GO:0046872(metal ion binding);GO:0016829(lyase activity)	*	*	*	sp|Q6PWU2|ATESY_VITVI	sp|Q6PWU2|ATESY_VITVI (-)-alpha-terpineol synthase OS=Vitis vinifera PE=1 SV=1
Ghir_A11.1.1	XP_017609419.1	PREDICTED: uncharacterized protein LOC108455359 [Gossypium arboreum]	*	*	*	*	*	*	*	*
Ghir_A11.1013.1	*	*	*	*	*	*	*	*	*	*
Ghir_A11.1021.1	XP_016708905.1	PREDICTED: desiccation-related protein PCC13-62-like [Gossypium hirsutum]	*	*	*	*	*	*	sp|P22242|DRPE_CRAPL	sp|P22242|DRPE_CRAPL Desiccation-related protein PCC13-62 OS=Craterostigma plantagineum PE=2 SV=1
Ghir_A11.1023.1	XP_017629195.1	PREDICTED: uncharacterized protein LOC108472199 [Gossypium arboreum]	*	*	*	*	*	*	*	*
Ghir_A11.1040.1	KHG21237.1	hypothetical protein F383_26939 [Gossypium arboreum]	*	*	*	*	*	*	*	*
Ghir_A11.1042.1	*	*	*	*	*	*	*	*	*	*
Ghir_A11.1052.1	XP_016708933.1	PREDICTED: PRA1 family protein E-like [Gossypium hirsutum]	*	*	*	*	*	*	sp|Q9FRR1|PRA1E_ARATH	sp|Q9FRR1|PRA1E_ARATH PRA1 family protein E OS=Arabidopsis thaliana GN=PRA1E PE=1 SV=1
Ghir_A11.1057.1	XP_016722442.1	PREDICTED: uncharacterized protein LOC107934506 [Gossypium hirsutum]	*	*	*	K19525|VPS13A_C|http://www.genome.jp/dbget-bin/www_bget?ko:K19525	*	*	sp|Q9FKT5|THOC3_ARATH	sp|Q9FKT5|THOC3_ARATH THO complex subunit 3 OS=Arabidopsis thaliana GN=THO3 PE=1 SV=1
Ghir_A11.1057.2	XP_017636984.1	PREDICTED: uncharacterized protein LOC108479072 [Gossypium arboreum]	*	*	*	K19525|VPS13A_C|http://www.genome.jp/dbget-bin/www_bget?ko:K19525	*	*	sp|Q8S2T0|GRIP_ARATH	sp|Q8S2T0|GRIP_ARATH Protein GRIP OS=Arabidopsis thaliana GN=GRIP PE=1 SV=2
Ghir_A11.1095.1	KJB42619.1	hypothetical protein B456_007G160400 [Gossypium raimondii]	*	*	*	*	*	*	*	*
Ghir_A11.1108.1	*	*	*	*	*	*	*	*	*	*
Ghir_A11.1108.2	*	*	*	*	*	*	*	*	*	*
Ghir_A11.1109.1	KHG13371.1	Pup--protein ligase [Gossypium arboreum]	*	*	*	*	*	*	*	*
Ghir_A11.1129.1	XP_016678920.1	PREDICTED: probably inactive leucine-rich repeat receptor-like protein kinase IMK2 [Gossypium hirsutum]	*	*	*	*	*	*	sp|Q9FPJ5|LRR1_ARATH	sp|Q9FPJ5|LRR1_ARATH Leucine-rich repeat protein 1 OS=Arabidopsis thaliana GN=LRR1 PE=1 SV=1
Ghir_A11.1134.1	XP_006491693.1	PREDICTED: uncharacterized protein LOC102612426 [Citrus sinensis]	*	*	*	K01679|E4.2.1.2B, fumC|http://www.genome.jp/dbget-bin/www_bget?ko:K01679	ko00020(Citrate cycle (TCA cycle));ko00620(Pyruvate metabolism);ko01200(Carbon metabolism)	*	*	*
Ghir_A11.1145.1	*	*	*	*	*	*	*	*	*	*
Ghir_A11.115.1	KJB40203.1	hypothetical protein B456_007G050800 [Gossypium raimondii]	*	*	*	*	*	*	*	*
Ghir_A11.1156.1	XP_016676111.1	PREDICTED: U-box domain-containing protein 21-like [Gossypium hirsutum]	GO:0016567(protein ubiquitination)	*	GO:0004842(ubiquitin-protein transferase activity)	*	*	*	sp|Q5PNY6|PUB21_ARATH	sp|Q5PNY6|PUB21_ARATH U-box domain-containing protein 21 OS=Arabidopsis thaliana GN=PUB21 PE=2 SV=1
Ghir_A11.1162.1	XP_016676336.1	PREDICTED: DNA-directed RNA polymerase II subunit 1-like isoform X1 [Gossypium hirsutum]	GO:0006351(transcription, DNA-templated);GO:0006366(transcription from RNA polymerase II promoter)	GO:0005665(DNA-directed RNA polymerase II, core complex)	GO:0003677(DNA binding);GO:0016740(transferase activity);GO:0003899(DNA-directed 5'-3' RNA polymerase activity);GO:0016779(nucleotidyltransferase activity)	K03006|RPB1, POLR2A|http://www.genome.jp/dbget-bin/www_bget?ko:K03006	ko03020(RNA polymerase);ko00230(Purine metabolism);ko00240(Pyrimidine metabolism)	KOG0262(K)(RNA polymerase I, large subunit)	sp|P18616|NRPB1_ARATH	sp|P18616|NRPB1_ARATH DNA-directed RNA polymerase II subunit 1 OS=Arabidopsis thaliana GN=NRPB1 PE=1 SV=3
Ghir_A11.1163.1	XP_017633238.1	PREDICTED: uncharacterized protein LOC108475760 [Gossypium arboreum]	*	GO:0016021(integral component of membrane);GO:0016020(membrane)	*	*	*	*	*	*
Ghir_A11.1172.1	XP_016723999.1	PREDICTED: uncharacterized protein LOC107935881 [Gossypium hirsutum]	*	*	*	*	*	*	*	*
Ghir_A11.1182.1	XP_012491623.1	PREDICTED: probable mitochondrial chaperone bcs1 isoform X2 [Gossypium raimondii]	*	GO:0016020(membrane);GO:0016021(integral component of membrane)	GO:0005524(ATP binding);GO:0000166(nucleotide binding)	K08900|BCS1|http://www.genome.jp/dbget-bin/www_bget?ko:K08900	*	*	sp|Q9LP11|AATP1_ARATH	sp|Q9LP11|AATP1_ARATH AAA-ATPase At1g43910 OS=Arabidopsis thaliana GN=At1g43910 PE=1 SV=1
Ghir_A11.1188.1	XP_017604579.1	PREDICTED: uncharacterized protein LOC108451393 [Gossypium arboreum]	*	*	*	*	*	*	sp|P93295|M310_ARATH	sp|P93295|M310_ARATH Uncharacterized mitochondrial protein AtMg00310 OS=Arabidopsis thaliana GN=AtMg00310 PE=4 SV=1
Ghir_A11.1207.1	*	*	*	*	*	*	*	*	*	*
Ghir_A11.1209.1	XP_017613455.1	PREDICTED: uncharacterized protein LOC108458546 [Gossypium arboreum]	*	*	*	*	*	*	*	*
Ghir_A11.1214.1	*	*	*	*	*	*	*	*	*	*
Ghir_A11.123.1	XP_016732519.1	PREDICTED: uncharacterized protein LOC107943281 [Gossypium hirsutum]	GO:0006629(lipid metabolic process)	GO:0016020(membrane);GO:0016021(integral component of membrane)	GO:0016787(hydrolase activity)	*	*	*	sp|P19515|LIP_RHIMI	sp|P19515|LIP_RHIMI Lipase OS=Rhizomucor miehei PE=1 SV=2
Ghir_A11.1240.1	XP_012435468.1	PREDICTED: uncharacterized protein LOC105762102 [Gossypium raimondii]	*	*	*	*	*	*	*	*
Ghir_A11.1241.1	XP_016673068.1	PREDICTED: uncharacterized protein LOC107892503 [Gossypium hirsutum]	*	*	*	*	*	*	sp|P93295|M310_ARATH	sp|P93295|M310_ARATH Uncharacterized mitochondrial protein AtMg00310 OS=Arabidopsis thaliana GN=AtMg00310 PE=4 SV=1
Ghir_A11.1243.1	XP_012477795.1	PREDICTED: uncharacterized protein LOC105793429 [Gossypium raimondii]	*	*	*	*	*	*	sp|P08548|LIN1_NYCCO	sp|P08548|LIN1_NYCCO LINE-1 reverse transcriptase homolog OS=Nycticebus coucang PE=3 SV=1
Ghir_A11.1252.1	*	*	*	*	*	*	*	*	*	*
Ghir_A11.1258.1	XP_012484402.1	PREDICTED: uncharacterized protein LOC105798737 isoform X1 [Gossypium raimondii]	*	*	*	*	*	*	*	*
Ghir_A11.1276.1	XP_016729446.1	PREDICTED: nuclear pore complex protein NUP93A-like isoform X2 [Gossypium hirsutum]	GO:0006810(transport)	GO:0005643(nuclear pore)	*	K14309|NUP93, NIC96|http://www.genome.jp/dbget-bin/www_bget?ko:K14309	ko03013(RNA transport)	*	sp|O22224|NP93A_ARATH	sp|O22224|NP93A_ARATH Nuclear pore complex protein NUP93A OS=Arabidopsis thaliana GN=NUP93A PE=1 SV=2
Ghir_A11.1276.2	XP_016729446.1	PREDICTED: nuclear pore complex protein NUP93A-like isoform X2 [Gossypium hirsutum]	GO:0006810(transport)	GO:0005643(nuclear pore)	*	K14309|NUP93, NIC96|http://www.genome.jp/dbget-bin/www_bget?ko:K14309	ko03013(RNA transport)	*	*	*
Ghir_A11.1280.1	XP_016666125.1	PREDICTED: uncharacterized protein LOC107886611 isoform X2 [Gossypium hirsutum]	*	*	*	*	*	*	*	*
Ghir_A11.1281.1	XP_016738843.1	PREDICTED: uncharacterized protein LOC107948723 isoform X1 [Gossypium hirsutum]	*	*	*	*	*	*	*	*
Ghir_A11.1284.1	XP_016672198.1	PREDICTED: uncharacterized protein LOC107891771 isoform X4 [Gossypium hirsutum]	*	*	*	*	*	*	*	*
Ghir_A11.1288.1	XP_017629604.1	PREDICTED: transcription repressor MYB5-like [Gossypium arboreum]	*	*	GO:0003677(DNA binding)	K09422|MYBP|http://www.genome.jp/dbget-bin/www_bget?ko:K09422	*	*	sp|Q38850|MYB5_ARATH	sp|Q38850|MYB5_ARATH Transcription repressor MYB5 OS=Arabidopsis thaliana GN=MYB5 PE=1 SV=1
Ghir_A11.1298.1	XP_012484402.1	PREDICTED: uncharacterized protein LOC105798737 isoform X1 [Gossypium raimondii]	*	*	*	*	*	*	*	*
Ghir_A11.1300.1	XP_016673134.1	PREDICTED: uncharacterized protein LOC107892576 [Gossypium hirsutum]	GO:0055114(oxidation-reduction process);GO:0035556(intracellular signal transduction)	*	GO:0047134(protein-disulfide reductase activity);GO:0008270(zinc ion binding);GO:0046872(metal ion binding)	*	*	*	*	*
Ghir_A11.1304.1	XP_017635136.1	PREDICTED: uncharacterized protein LOC108477178 [Gossypium arboreum]	*	*	*	*	*	*	*	*
Ghir_A11.1315.1	XP_016668716.1	PREDICTED: pentatricopeptide repeat-containing protein At3g04760, chloroplastic-like isoform X1 [Gossypium hirsutum]	*	*	*	K17710|PTCD1|http://www.genome.jp/dbget-bin/www_bget?ko:K17710	*	*	sp|Q9SR00|PP213_ARATH	sp|Q9SR00|PP213_ARATH Pentatricopeptide repeat-containing protein At3g04760, chloroplastic OS=Arabidopsis thaliana GN=At3g04760 PE=2 SV=1
Ghir_A11.1320.1	*	*	*	*	*	*	*	*	*	*
Ghir_A11.1322.1	XP_017631562.1	PREDICTED: ER membrane protein complex subunit 2 [Gossypium arboreum]	*	*	GO:0016740(transferase activity)	*	*	KOG3060(S)(Uncharacterized conserved protein)	sp|Q6TGY8|EMC2_DANRE	sp|Q6TGY8|EMC2_DANRE ER membrane protein complex subunit 2 OS=Danio rerio GN=emc2 PE=2 SV=1
Ghir_A11.1322.2	XP_017631562.1	PREDICTED: ER membrane protein complex subunit 2 [Gossypium arboreum]	*	*	GO:0016740(transferase activity)	*	*	KOG3060(S)(Uncharacterized conserved protein)	*	*
Ghir_A11.1326.1	XP_012441796.1	PREDICTED: uncharacterized protein LOC105766768 [Gossypium raimondii]	*	*	*	*	*	*	sp|P0C2F6|RNHX1_ARATH	sp|P0C2F6|RNHX1_ARATH Putative ribonuclease H protein At1g65750 OS=Arabidopsis thaliana GN=At1g65750 PE=3 SV=1
Ghir_A11.1331.1	XP_016694253.1	PREDICTED: uncharacterized protein LOC107910831 [Gossypium hirsutum]	*	*	*	*	*	*	sp|P14381|YTX2_XENLA	sp|P14381|YTX2_XENLA Transposon TX1 uncharacterized 149 kDa protein OS=Xenopus laevis PE=4 SV=1
Ghir_A11.1340.1	XP_016737942.1	PREDICTED: uncharacterized protein LOC107947956 [Gossypium hirsutum]	*	*	*	*	*	*	*	*
Ghir_A11.1353.1	XP_016667235.1	PREDICTED: CBL-interacting serine/threonine-protein kinase 9-like isoform X5 [Gossypium hirsutum]	*	*	*	*	*	*	sp|Q9MAM1|CIPK9_ARATH	sp|Q9MAM1|CIPK9_ARATH CBL-interacting serine/threonine-protein kinase 9 OS=Arabidopsis thaliana GN=CIPK9 PE=1 SV=2
Ghir_A11.1356.1	XP_017604579.1	PREDICTED: uncharacterized protein LOC108451393 [Gossypium arboreum]	*	*	*	*	*	*	*	*
Ghir_A11.1370.1	XP_017621332.1	PREDICTED: uncharacterized protein LOC108465512 [Gossypium arboreum]	*	*	*	*	*	*	*	*
Ghir_A11.1379.1	*	*	*	*	*	*	*	*	*	*
Ghir_A11.1381.1	KJB45545.1	hypothetical protein B456_007G311200 [Gossypium raimondii]	GO:0015031(protein transport);GO:0006810(transport);GO:0006886(intracellular protein transport);GO:0006888(ER to Golgi vesicle-mediated transport)	GO:0030127(COPII vesicle coat)	GO:0008270(zinc ion binding)	K14007|SEC24|http://www.genome.jp/dbget-bin/www_bget?ko:K14007	ko04141(Protein processing in endoplasmic reticulum)	*	sp|Q9SFU0|SC24A_ARATH	sp|Q9SFU0|SC24A_ARATH Protein transport protein Sec24-like At3g07100 OS=Arabidopsis thaliana GN=At3g07100 PE=2 SV=2
Ghir_A11.1383.1	XP_015158940.1	PREDICTED: uncharacterized protein LOC107058117 [Solanum tuberosum]	*	*	*	*	*	*	sp|P10978|POLX_TOBAC	sp|P10978|POLX_TOBAC Retrovirus-related Pol polyprotein from transposon TNT 1-94 OS=Nicotiana tabacum PE=2 SV=1
Ghir_A11.1385.1	XP_016676298.1	PREDICTED: uncharacterized protein LOC107895544 [Gossypium hirsutum]	*	*	*	*	*	*	*	*
Ghir_A11.1385.2	XP_016676298.1	PREDICTED: uncharacterized protein LOC107895544 [Gossypium hirsutum]	*	*	*	*	*	*	*	*
Ghir_A11.1387.1	XP_017629160.1	PREDICTED: disease resistance protein At4g27190-like [Gossypium arboreum]	GO:0006952(defense response)	*	GO:0043531(ADP binding);GO:0005524(ATP binding);GO:0000166(nucleotide binding)	K13459|RPS2|http://www.genome.jp/dbget-bin/www_bget?ko:K13459	ko04626(Plant-pathogen interaction)	*	*	*
Ghir_A11.1388.1	KHG16109.1	Bifunctional purple acid phosphatase 26 -like protein [Gossypium arboreum]	*	*	*	*	*	*	*	*
Ghir_A11.1389.1	*	*	*	*	*	*	*	*	*	*
Ghir_A11.1390.1	XP_017630600.1	PREDICTED: trafficking protein particle complex II-specific subunit 130 homolog isoform X2 [Gossypium arboreum]	*	*	*	K20307|TRAPPC10, TRS130|http://www.genome.jp/dbget-bin/www_bget?ko:K20307	*	*	sp|F4K0C4|TR130_ARATH	sp|F4K0C4|TR130_ARATH Trafficking protein particle complex II-specific subunit 130 homolog OS=Arabidopsis thaliana GN=TRS130 PE=1 SV=1
Ghir_A11.1393.1	*	*	*	*	*	*	*	*	*	*
Ghir_A11.1396.1	XP_016733382.1	PREDICTED: probable disease resistance protein At1g61300 [Gossypium hirsutum]	GO:0006952(defense response)	*	GO:0043531(ADP binding)	K13459|RPS2|http://www.genome.jp/dbget-bin/www_bget?ko:K13459	ko04626(Plant-pathogen interaction)	*	sp|Q940K0|DRL15_ARATH	sp|Q940K0|DRL15_ARATH Probable disease resistance protein At1g61180 OS=Arabidopsis thaliana GN=At1g61180 PE=2 SV=2
Ghir_A11.1397.1	XP_016667558.1	PREDICTED: uncharacterized protein LOC107887843 [Gossypium hirsutum]	*	*	*	*	*	*	*	*
Ghir_A11.1406.1	KHF97268.1	Chaperone DnaK [Gossypium arboreum]	*	*	*	*	*	*	*	*
Ghir_A11.1411.1	KHG23837.1	uvrabc system c [Gossypium arboreum]	*	*	*	*	*	*	*	*
Ghir_A11.1412.1	XP_017624688.1	PREDICTED: uncharacterized protein LOC108468310 [Gossypium arboreum]	*	*	*	*	*	*	*	*
Ghir_A11.1413.1	*	*	*	*	*	*	*	*	*	*
Ghir_A11.1419.1	XP_017633269.1	PREDICTED: uncharacterized protein LOC108475805 [Gossypium arboreum]	*	*	*	*	*	*	*	*
Ghir_A11.1420.1	XP_016746014.1	PREDICTED: uncharacterized protein LOC107954834 [Gossypium hirsutum]	*	GO:0016020(membrane);GO:0016021(integral component of membrane)	*	*	*	*	*	*
Ghir_A11.1421.1	XP_012487753.1	PREDICTED: uncharacterized protein LOC105800945 [Gossypium raimondii]	*	*	*	*	*	*	*	*
Ghir_A11.1422.1	XP_016713044.1	PREDICTED: uncharacterized protein LOC107926662 [Gossypium hirsutum]	*	*	*	K03254|EIF3A|http://www.genome.jp/dbget-bin/www_bget?ko:K03254	ko03013(RNA transport)	KOG0329(A)(ATP-dependent RNA helicase)	sp|Q40554|EIF3A_TOBAC	sp|Q40554|EIF3A_TOBAC Eukaryotic translation initiation factor 3 subunit A OS=Nicotiana tabacum GN=TIF3A1 PE=2 SV=1
Ghir_A11.1444.1	XP_016723855.1	PREDICTED: putative disease resistance protein RGA4 [Gossypium hirsutum]	*	*	*	*	*	*	sp|Q7XA39|RGA4_SOLBU	sp|Q7XA39|RGA4_SOLBU Putative disease resistance protein RGA4 OS=Solanum bulbocastanum GN=RGA4 PE=2 SV=1
Ghir_A11.1445.1	XP_017629719.1	PREDICTED: uncharacterized protein LOC108472678 [Gossypium arboreum]	*	*	*	*	*	*	*	*
Ghir_A11.1446.1	XP_016676490.1	PREDICTED: uncharacterized protein LOC107895775 [Gossypium hirsutum]	*	*	*	*	*	*	*	*
Ghir_A11.146.1	XP_007050049.2	PREDICTED: transcription factor GTE4 isoform X2 [Theobroma cacao]	*	*	*	*	*	*	*	*
Ghir_A11.1470.1	XP_017633836.1	PREDICTED: regulatory-associated protein of TOR 1-like isoform X1 [Gossypium arboreum]	GO:0031929(TOR signaling)	GO:0031931(TORC1 complex)	*	K07204|RAPTOR|http://www.genome.jp/dbget-bin/www_bget?ko:K07204	ko04136(Autophagy - other eukaryotes)	*	sp|Q93YQ1|RTOR1_ARATH	sp|Q93YQ1|RTOR1_ARATH Regulatory-associated protein of TOR 1 OS=Arabidopsis thaliana GN=RAPTOR1 PE=1 SV=1
Ghir_A11.1471.1	KJB63157.1	hypothetical protein B456_009G455400 [Gossypium raimondii]	*	*	*	K13342|PEX5, PXR1|http://www.genome.jp/dbget-bin/www_bget?ko:K13342	ko04146(Peroxisome)	KOG1125(R)(TPR repeat-containing protein)	sp|Q9FMA3|PEX5_ARATH	sp|Q9FMA3|PEX5_ARATH Peroxisome biogenesis protein 5 OS=Arabidopsis thaliana GN=PEX5 PE=1 SV=1
Ghir_A11.157.1	XP_016710781.1	PREDICTED: putative SWI/SNF-related matrix-associated actin-dependent regulator of chromatin subfamily A member 3-like 3 isoform X1 [Gossypium hirsutum]	*	*	GO:0008270(zinc ion binding);GO:0046872(metal ion binding)	*	*	*	*	*
Ghir_A11.205.1	XP_012459595.1	PREDICTED: uncharacterized protein LOC105780047 [Gossypium raimondii]	*	*	*	*	*	*	*	*
Ghir_A11.207.1	XP_012489855.1	PREDICTED: probable dimethyladenosine transferase [Gossypium raimondii]	GO:0000154(rRNA modification);GO:0032259(methylation);GO:0006364(rRNA processing)	*	GO:0016740(transferase activity);GO:0008168(methyltransferase activity);GO:0000179(rRNA (adenine-N6,N6-)-dimethyltransferase activity);GO:0008649(rRNA methyltransferase activity)	*	*	*	sp|O65090|DIM1C_ARATH	sp|O65090|DIM1C_ARATH Ribosomal RNA small subunit methyltransferase, chloroplastic OS=Arabidopsis thaliana GN=PFC1 PE=2 SV=1
Ghir_A11.211.1	*	*	*	*	*	*	*	*	*	*
Ghir_A11.236.1	KJB38983.1	hypothetical protein B456_007G106900 [Gossypium raimondii]	*	*	*	*	*	*	*	*
Ghir_A11.236.2	KJB38983.1	hypothetical protein B456_007G106900 [Gossypium raimondii]	*	*	*	*	*	*	*	*
Ghir_A11.237.1	XP_017613849.1	PREDICTED: uncharacterized protein LOC108458982 [Gossypium arboreum]	*	*	*	*	*	*	*	*
Ghir_A11.246.1	XP_017639761.1	PREDICTED: uncharacterized protein LOC108481102 [Gossypium arboreum]	*	*	*	*	*	*	*	*
Ghir_A11.249.1	XP_017630677.1	PREDICTED: uncharacterized protein LOC108473545 [Gossypium arboreum]	*	*	*	*	*	*	*	*
Ghir_A11.252.1	XP_017617544.1	PREDICTED: uncharacterized protein LOC108462054 [Gossypium arboreum]	*	*	*	*	*	*	*	*
Ghir_A11.277.1	XP_016667289.1	PREDICTED: uncharacterized protein LOC107887542 [Gossypium hirsutum]	*	*	*	*	*	*	*	*
Ghir_A11.277.2	XP_016667289.1	PREDICTED: uncharacterized protein LOC107887542 [Gossypium hirsutum]	*	*	*	*	*	*	*	*
Ghir_A11.277.3	XP_016667289.1	PREDICTED: uncharacterized protein LOC107887542 [Gossypium hirsutum]	*	*	*	*	*	*	*	*
Ghir_A11.283.1	XP_012461392.1	PREDICTED: uncharacterized protein LOC105781396 [Gossypium raimondii]	*	*	*	*	*	*	sp|P93295|M310_ARATH	sp|P93295|M310_ARATH Uncharacterized mitochondrial protein AtMg00310 OS=Arabidopsis thaliana GN=AtMg00310 PE=4 SV=1
Ghir_A11.288.1	AKI33578.1	basic helix-loop-helix protein 130A [Gossypium arboreum]	*	*	GO:0046983(protein dimerization activity)	*	*	*	sp|E3SXU4|BHLHW_PEA	sp|E3SXU4|BHLHW_PEA Basic helix-loop-helix protein A OS=Pisum sativum GN=BHLH PE=3 SV=1
Ghir_A11.292.1	XP_016710614.1	PREDICTED: putative BPI/LBP family protein At1g04970 [Gossypium hirsutum]	*	GO:0005615(extracellular space)	GO:0008289(lipid binding)	*	*	*	sp|Q9MAU5|Y1049_ARATH	sp|Q9MAU5|Y1049_ARATH Putative BPI/LBP family protein At1g04970 OS=Arabidopsis thaliana GN=At1g04970 PE=2 SV=1
Ghir_A11.296.1	KHG01427.1	hypothetical protein F383_23133 [Gossypium arboreum]	*	*	*	*	*	*	*	*
Ghir_A11.323.1	XP_016710456.1	PREDICTED: uncharacterized protein LOC107924491 [Gossypium hirsutum]	*	*	*	K11292|SUPT6H, SPT6|http://www.genome.jp/dbget-bin/www_bget?ko:K11292	*	*	sp|A8MS85|SPT61_ARATH	sp|A8MS85|SPT61_ARATH Transcription elongation factor SPT6 homolog OS=Arabidopsis thaliana GN=SPT6 PE=1 SV=1
Ghir_A11.345.1	XP_016709112.1	PREDICTED: uncharacterized protein LOC107923411 [Gossypium hirsutum]	*	*	*	*	*	*	sp|P10978|POLX_TOBAC	sp|P10978|POLX_TOBAC Retrovirus-related Pol polyprotein from transposon TNT 1-94 OS=Nicotiana tabacum PE=2 SV=1
Ghir_A11.345.2	XP_016709112.1	PREDICTED: uncharacterized protein LOC107923411 [Gossypium hirsutum]	*	*	*	*	*	*	*	*
Ghir_A11.369.1	XP_012477574.1	PREDICTED: uncharacterized protein LOC105793194 [Gossypium raimondii]	*	*	*	*	*	*	*	*
Ghir_A11.371.1	KHG29789.1	Phospho-N-acetylmuramoyl-pentapeptide-transferase [Gossypium arboreum]	*	*	*	*	*	*	*	*
Ghir_A11.378.1	*	*	*	*	*	*	*	*	*	*
Ghir_A11.390.1	*	*	*	*	*	*	*	*	*	*
Ghir_A11.395.1	*	*	*	*	*	*	*	*	*	*
Ghir_A11.40.1	KJB39560.1	hypothetical protein B456_007G019200 [Gossypium raimondii]	*	GO:0016021(integral component of membrane);GO:0016020(membrane)	*	*	*	*	sp|Q8BUV8|GP107_MOUSE	sp|Q8BUV8|GP107_MOUSE Protein GPR107 OS=Mus musculus GN=Gpr107 PE=1 SV=2
Ghir_A11.40.2	KJB39560.1	hypothetical protein B456_007G019200 [Gossypium raimondii]	*	GO:0016021(integral component of membrane);GO:0016020(membrane)	*	*	*	*	*	*
Ghir_A11.407.1	XP_016696899.1	PREDICTED: probable LRR receptor-like serine/threonine-protein kinase At5g37450 isoform X5 [Gossypium hirsutum]	*	*	*	*	*	*	sp|C0LGD7|Y1684_ARATH	sp|C0LGD7|Y1684_ARATH Probable LRR receptor-like serine/threonine-protein kinase At1g06840 OS=Arabidopsis thaliana GN=At1g06840 PE=2 SV=2
Ghir_A11.409.1	XP_012440896.1	PREDICTED: uncharacterized protein LOC105766114 isoform X2 [Gossypium raimondii]	*	*	*	*	*	*	*	*
Ghir_A11.416.1	EOX90984.1	P-loop containing nucleoside triphosphate hydrolases superfamily protein isoform 3 [Theobroma cacao]	*	GO:0016020(membrane);GO:0016021(integral component of membrane)	GO:0005524(ATP binding);GO:0000166(nucleotide binding)	K08900|BCS1|http://www.genome.jp/dbget-bin/www_bget?ko:K08900	*	*	sp|Q9LP11|AATP1_ARATH	sp|Q9LP11|AATP1_ARATH AAA-ATPase At1g43910 OS=Arabidopsis thaliana GN=At1g43910 PE=1 SV=1
Ghir_A11.424.1	XP_016723999.1	PREDICTED: uncharacterized protein LOC107935881 [Gossypium hirsutum]	*	*	*	*	*	*	*	*
Ghir_A11.427.1	*	*	*	*	*	*	*	*	*	*
Ghir_A11.454.1	XP_016669873.1	PREDICTED: putative dual specificity tyrosine-phosphorylation-regulated kinase 3 homolog [Gossypium hirsutum]	GO:0006468(protein phosphorylation)	*	GO:0004672(protein kinase activity);GO:0004674(protein serine/threonine kinase activity);GO:0005524(ATP binding);GO:0000166(nucleotide binding)	K18670|YAK1|http://www.genome.jp/dbget-bin/www_bget?ko:K18670	*	KOG0667(R)(Dual-specificity tyrosine-phosphorylation regulated kinase)	sp|P14680|YAK1_YEAST	sp|P14680|YAK1_YEAST Dual specificity protein kinase YAK1 OS=Saccharomyces cerevisiae (strain ATCC 204508 / S288c) GN=YAK1 PE=1 SV=1
Ghir_A11.469.1	KHG02156.1	hypothetical protein F383_24618 [Gossypium arboreum]	*	*	*	*	*	*	*	*
Ghir_A11.470.1	*	*	*	*	*	*	*	*	*	*
Ghir_A11.471.1	XP_017604579.1	PREDICTED: uncharacterized protein LOC108451393 [Gossypium arboreum]	*	*	*	*	*	*	*	*
Ghir_A11.471.2	XP_017607239.1	PREDICTED: uncharacterized protein LOC108453574 isoform X1 [Gossypium arboreum]	*	*	*	*	*	*	*	*
Ghir_A11.475.1	XP_017630202.1	PREDICTED: uncharacterized protein LOC108473172 isoform X2 [Gossypium arboreum]	*	*	*	*	*	*	*	*
Ghir_A11.482.1	*	*	*	*	*	*	*	*	*	*
Ghir_A11.484.1	*	*	*	*	*	*	*	*	*	*
Ghir_A11.488.1	*	*	*	*	*	*	*	*	*	*
Ghir_A11.490.1	*	*	*	*	*	*	*	*	*	*
Ghir_A11.494.1	XP_016680530.1	PREDICTED: sugar transporter ERD6-like 7 isoform X1 [Gossypium hirsutum]	GO:0055085(transmembrane transport)	GO:0016021(integral component of membrane);GO:0016020(membrane)	GO:0005215(transporter activity);GO:0022857(transmembrane transporter activity)	K08145|SLC2A8, GLUT8|http://www.genome.jp/dbget-bin/www_bget?ko:K08145	*	*	sp|P93051|ERDL7_ARATH	sp|P93051|ERDL7_ARATH Sugar transporter ERD6-like 7 OS=Arabidopsis thaliana GN=At2g48020 PE=2 SV=2
Ghir_A11.494.2	XP_016680562.1	PREDICTED: sugar transporter ERD6-like 5 isoform X3 [Gossypium hirsutum]	GO:0055085(transmembrane transport)	GO:0016021(integral component of membrane);GO:0016020(membrane)	GO:0005215(transporter activity);GO:0022857(transmembrane transporter activity)	K08145|SLC2A8, GLUT8|http://www.genome.jp/dbget-bin/www_bget?ko:K08145	*	*	sp|Q3ECP7|ERDL5_ARATH	sp|Q3ECP7|ERDL5_ARATH Sugar transporter ERD6-like 5 OS=Arabidopsis thaliana GN=At1g54730 PE=2 SV=2
Ghir_A11.494.3	XP_016680562.1	PREDICTED: sugar transporter ERD6-like 5 isoform X3 [Gossypium hirsutum]	GO:0055085(transmembrane transport)	GO:0016021(integral component of membrane);GO:0016020(membrane)	GO:0005215(transporter activity);GO:0022857(transmembrane transporter activity)	K08145|SLC2A8, GLUT8|http://www.genome.jp/dbget-bin/www_bget?ko:K08145	*	*	*	*
Ghir_A11.497.1	XP_016752759.1	PREDICTED: uncharacterized protein LOC107961024 [Gossypium hirsutum]	*	*	*	*	*	*	*	*
Ghir_A11.497.2	XP_016752759.1	PREDICTED: uncharacterized protein LOC107961024 [Gossypium hirsutum]	*	*	*	*	*	*	sp|P93295|M310_ARATH	sp|P93295|M310_ARATH Uncharacterized mitochondrial protein AtMg00310 OS=Arabidopsis thaliana GN=AtMg00310 PE=4 SV=1
Ghir_A11.497.3	XP_016752759.1	PREDICTED: uncharacterized protein LOC107961024 [Gossypium hirsutum]	*	*	*	*	*	*	*	*
Ghir_A11.506.1	*	*	*	*	*	*	*	*	*	*
Ghir_A11.519.1	KJB50288.1	hypothetical protein B456_008G162200 [Gossypium raimondii]	*	*	*	K18584|ACTR3, ARP3|http://www.genome.jp/dbget-bin/www_bget?ko:K18584	*	KOG0678(Z)(Actin-related protein Arp2/3 complex, subunit Arp3)	sp|A2X6S3|ARP3_ORYSI	sp|A2X6S3|ARP3_ORYSI Actin-related protein 3 OS=Oryza sativa subsp. indica GN=ARP3 PE=3 SV=2
Ghir_A11.525.1	XP_016665755.1	PREDICTED: uncharacterized protein LOC107886348 isoform X1 [Gossypium hirsutum]	*	*	*	*	*	*	*	*
Ghir_A11.525.2	XP_016736073.1	PREDICTED: uncharacterized protein LOC107946308 isoform X2 [Gossypium hirsutum]	*	GO:0016020(membrane);GO:0016021(integral component of membrane)	*	*	*	*	*	*
Ghir_A11.536.1	*	*	*	*	*	*	*	*	*	*
Ghir_A11.537.1	XP_016671475.1	PREDICTED: uncharacterized protein LOC107891240 isoform X2 [Gossypium hirsutum]	*	*	*	*	*	*	*	*
Ghir_A11.537.2	XP_016671459.1	PREDICTED: uncharacterized protein LOC107891240 isoform X1 [Gossypium hirsutum]	*	*	*	*	*	KOG1985(U)(Vesicle coat complex COPII, subunit SEC24/subunit SFB2)	sp|Q9M291|SC24C_ARATH	sp|Q9M291|SC24C_ARATH Protein transport protein Sec24-like CEF OS=Arabidopsis thaliana GN=CEF PE=2 SV=3
Ghir_A11.537.3	XP_016671459.1	PREDICTED: uncharacterized protein LOC107891240 isoform X1 [Gossypium hirsutum]	*	*	*	*	*	KOG1985(U)(Vesicle coat complex COPII, subunit SEC24/subunit SFB2)	*	*
Ghir_A11.541.1	XP_016736213.1	PREDICTED: ubiquitin-conjugating enzyme E2 2 isoform X1 [Gossypium hirsutum]	GO:0016574(histone ubiquitination);GO:0000209(protein polyubiquitination);GO:0043161(proteasome-mediated ubiquitin-dependent protein catabolic process);GO:0006281(DNA repair)	GO:0005737(cytoplasm)	GO:0005524(ATP binding);GO:0000166(nucleotide binding);GO:0031625(ubiquitin protein ligase binding);GO:0061630(ubiquitin protein ligase activity);GO:0016874(ligase activity)	K10573|UBE2A, UBC2, RAD6A|http://www.genome.jp/dbget-bin/www_bget?ko:K10573	ko04120(Ubiquitin mediated proteolysis)	KOG0417(O)(Ubiquitin-protein ligase)	sp|P35130|UBC2_MEDSA	sp|P35130|UBC2_MEDSA Ubiquitin-conjugating enzyme E2 2 OS=Medicago sativa GN=UBC2 PE=2 SV=1
Ghir_A11.550.1	XP_011096717.1	PREDICTED: probable choline kinase 2 [Sesamum indicum]	*	*	*	K14156|CHK|http://www.genome.jp/dbget-bin/www_bget?ko:K14156	ko00564(Glycerophospholipid metabolism)	KOG2686(M)(Choline kinase)	sp|Q8L518|CK2_ARATH	sp|Q8L518|CK2_ARATH Probable choline kinase 2 OS=Arabidopsis thaliana GN=At1g74320 PE=2 SV=1
Ghir_A11.551.1	KHG29628.1	hypothetical protein F383_36185 [Gossypium arboreum]	*	*	*	*	*	*	*	*
Ghir_A11.553.1	XP_016676775.1	PREDICTED: cytochrome P450 90B1-like [Gossypium hirsutum]	GO:0055114(oxidation-reduction process)	GO:0016020(membrane);GO:0016021(integral component of membrane)	GO:0004497(monooxygenase activity);GO:0016705(oxidoreductase activity, acting on paired donors, with incorporation or reduction of molecular oxygen);GO:0020037(heme binding);GO:0046872(metal ion binding);GO:0005506(iron ion binding);GO:0016491(oxidoreductase activity)	K09587|CYP90B1, DWF4|http://www.genome.jp/dbget-bin/www_bget?ko:K09587	ko00905(Brassinosteroid biosynthesis)	*	sp|O64989|C90B1_ARATH	sp|O64989|C90B1_ARATH Cytochrome P450 90B1 OS=Arabidopsis thaliana GN=CYP90B1 PE=1 SV=2
Ghir_A11.556.1	*	*	*	*	*	*	*	*	*	*
Ghir_A11.559.1	*	*	*	*	*	*	*	*	*	*
Ghir_A11.562.1	XP_016709559.1	PREDICTED: uncharacterized protein LOC107923867 isoform X2 [Gossypium hirsutum]	*	*	*	*	*	*	*	*
Ghir_A11.563.1	XP_017629195.1	PREDICTED: uncharacterized protein LOC108472199 [Gossypium arboreum]	*	*	*	*	*	*	*	*
Ghir_A11.570.1	KJB23882.1	hypothetical protein B456_004G119900 [Gossypium raimondii]	*	*	*	*	*	*	sp|Q9M2N5|DSLE_ARATH	sp|Q9M2N5|DSLE_ARATH Zinc finger BED domain-containing protein DAYSLEEPER OS=Arabidopsis thaliana GN=HAT PE=1 SV=1
Ghir_A11.571.1	*	*	*	*	*	*	*	*	*	*
Ghir_A11.573.1	XP_017649034.1	PREDICTED: COBRA-like protein 7 [Gossypium arboreum]	*	*	*	*	*	*	sp|Q9LIB6|COBL8_ARATH	sp|Q9LIB6|COBL8_ARATH COBRA-like protein 8 OS=Arabidopsis thaliana GN=COBL8 PE=2 SV=1
Ghir_A11.583.1	XP_016736881.1	PREDICTED: uncharacterized protein LOC107946901 [Gossypium hirsutum]	*	*	*	*	*	*	*	*
Ghir_A11.586.1	XP_017631622.1	PREDICTED: putative calcium-transporting ATPase 13, plasma membrane-type [Gossypium arboreum]	GO:0006810(transport);GO:0070588(calcium ion transmembrane transport);GO:0006811(ion transport);GO:0006816(calcium ion transport)	GO:0016020(membrane);GO:0016021(integral component of membrane);GO:0005887(integral component of plasma membrane);GO:0043231(intracellular membrane-bounded organelle)	GO:0046872(metal ion binding);GO:0005524(ATP binding);GO:0000166(nucleotide binding);GO:0016787(hydrolase activity);GO:0005388(calcium-transporting ATPase activity)	K01537|E3.6.3.8|http://www.genome.jp/dbget-bin/www_bget?ko:K01537	*	KOG0202(P)(Ca2+ transporting ATPase)	sp|Q9LY77|ACA12_ARATH	sp|Q9LY77|ACA12_ARATH Calcium-transporting ATPase 12, plasma membrane-type OS=Arabidopsis thaliana GN=ACA12 PE=2 SV=1
Ghir_A11.587.1	EYU46431.1	hypothetical protein MIMGU_mgv11b015299mg [Erythranthe guttata]	GO:0006468(protein phosphorylation)	*	GO:0004672(protein kinase activity);GO:0005524(ATP binding);GO:0004674(protein serine/threonine kinase activity);GO:0000166(nucleotide binding)	K08960|CSNK1E|http://www.genome.jp/dbget-bin/www_bget?ko:K08960	*	KOG1164(T)(Casein kinase (serine/threonine/tyrosine protein kinase))	sp|Q9FFH8|CKL7_ARATH	sp|Q9FFH8|CKL7_ARATH Casein kinase 1-like protein 7 OS=Arabidopsis thaliana GN=CKL7 PE=2 SV=1
Ghir_A11.588.1	*	*	*	*	*	*	*	*	*	*
Ghir_A11.599.1	XP_016747168.1	PREDICTED: uncharacterized protein LOC107955891 [Gossypium hirsutum]	*	*	*	*	*	*	*	*
Ghir_A11.607.1	KJB45229.1	hypothetical protein B456_007G296400 [Gossypium raimondii]	*	GO:0016020(membrane);GO:0016021(integral component of membrane)	*	*	*	KOG3114(S)(Uncharacterized conserved protein)	sp|Q54TS4|YIPF1_DICDI	sp|Q54TS4|YIPF1_DICDI Protein YIPF1 homolog OS=Dictyostelium discoideum GN=yipf1 PE=3 SV=1
Ghir_A11.607.2	XP_012434112.1	PREDICTED: protein YIPF1 homolog [Gossypium raimondii]	*	GO:0016021(integral component of membrane);GO:0016020(membrane)	*	*	*	KOG3114(S)(Uncharacterized conserved protein)	*	*
Ghir_A11.610.1	XP_012440869.1	PREDICTED: uncharacterized protein At2g29880-like [Gossypium raimondii]	*	*	*	*	*	*	*	*
Ghir_A11.610.2	XP_017627131.1	PREDICTED: uncharacterized protein LOC108470371 [Gossypium arboreum]	*	*	*	*	*	*	*	*
Ghir_A11.610.3	KHG08456.1	DNA replication terminus site-binding [Gossypium arboreum]	*	*	*	*	*	*	*	*
Ghir_A11.613.1	KHG04624.1	hypothetical protein F383_29901 [Gossypium arboreum]	*	*	*	*	*	*	*	*
Ghir_A11.637.1	XP_017976992.1	PREDICTED: importin subunit alpha-2 [Theobroma cacao]	GO:0015031(protein transport);GO:0006606(protein import into nucleus);GO:0006810(transport)	GO:0005737(cytoplasm);GO:0005634(nucleus)	GO:0008565(protein transporter activity)	*	*	KOG0166(U)(Karyopherin (importin) alpha)	sp|Q9SLX0|IMA1B_ORYSJ	sp|Q9SLX0|IMA1B_ORYSJ Importin subunit alpha-1b OS=Oryza sativa subsp. japonica GN=Os05g0155601 PE=1 SV=2
Ghir_A11.640.1	*	*	*	*	*	*	*	*	*	*
Ghir_A11.641.1	XP_016730240.1	PREDICTED: TMV resistance protein N-like isoform X1 [Gossypium hirsutum]	*	*	*	*	*	*	sp|Q40392|TMVRN_NICGU	sp|Q40392|TMVRN_NICGU TMV resistance protein N OS=Nicotiana glutinosa GN=N PE=1 SV=1
Ghir_A11.645.1	*	*	*	*	*	*	*	*	*	*
Ghir_A11.646.1	XP_017618177.1	PREDICTED: uncharacterized protein LOC108462786 [Gossypium arboreum]	*	*	*	*	*	*	*	*
Ghir_A11.646.2	XP_012481063.1	PREDICTED: uncharacterized protein LOC105795961 [Gossypium raimondii]	*	*	*	*	*	*	*	*
Ghir_A11.646.3	XP_012481063.1	PREDICTED: uncharacterized protein LOC105795961 [Gossypium raimondii]	*	*	*	*	*	*	*	*
Ghir_A11.654.1	XP_016751704.1	PREDICTED: uncharacterized protein LOC107960017 isoform X1 [Gossypium hirsutum]	GO:0006351(transcription, DNA-templated)	*	GO:0003677(DNA binding);GO:0016740(transferase activity);GO:0003899(DNA-directed 5'-3' RNA polymerase activity);GO:0016779(nucleotidyltransferase activity)	K10908|POLRMT, RPO41|http://www.genome.jp/dbget-bin/www_bget?ko:K10908	*	*	sp|Q8L6J5|RPO1B_TOBAC	sp|Q8L6J5|RPO1B_TOBAC DNA-directed RNA polymerase 1B, mitochondrial OS=Nicotiana tabacum GN=RPOT1-TOM PE=2 SV=2
Ghir_A11.654.2	XP_016722769.1	PREDICTED: DNA-directed RNA polymerase 1B, mitochondrial-like [Gossypium hirsutum]	GO:0006351(transcription, DNA-templated)	*	GO:0003677(DNA binding);GO:0016740(transferase activity);GO:0003899(DNA-directed 5'-3' RNA polymerase activity);GO:0016779(nucleotidyltransferase activity)	K10908|POLRMT, RPO41|http://www.genome.jp/dbget-bin/www_bget?ko:K10908	*	*	sp|Q93Y94|RPOT1_NICSY	sp|Q93Y94|RPOT1_NICSY DNA-directed RNA polymerase 1, mitochondrial OS=Nicotiana sylvestris GN=RPOT1 PE=2 SV=1
Ghir_A11.659.1	KJB83294.1	hypothetical protein B456_013G240100 [Gossypium raimondii]	*	*	*	*	*	*	*	*
Ghir_A11.662.1	XP_012434547.1	PREDICTED: uncharacterized protein LOC105761313 [Gossypium raimondii]	*	*	*	*	*	*	*	*
Ghir_A11.670.1	*	*	*	*	*	*	*	*	*	*
Ghir_A11.670.2	*	*	*	*	*	*	*	*	*	*
Ghir_A11.672.1	XP_017629064.1	PREDICTED: protein STRICTOSIDINE SYNTHASE-LIKE 10-like [Gossypium arboreum]	*	*	*	*	*	*	sp|Q4V3D9|SSL10_ARATH	sp|Q4V3D9|SSL10_ARATH Protein STRICTOSIDINE SYNTHASE-LIKE 10 OS=Arabidopsis thaliana GN=SSL10 PE=2 SV=1
Ghir_A11.676.1	BAD66815.1	orf174 (mitochondrion) [Beta vulgaris subsp. vulgaris]	*	GO:0005739(mitochondrion)	*	*	*	*	sp|Q1KXP9|YCF15_HELAN	sp|Q1KXP9|YCF15_HELAN Putative uncharacterized protein ycf15 OS=Helianthus annuus GN=ycf15-A PE=5 SV=1
Ghir_A11.682.1	KHG17355.1	Endonuclease V [Gossypium arboreum]	*	*	*	*	*	*	*	*
Ghir_A11.686.1	*	*	*	*	*	*	*	*	*	*
Ghir_A11.718.1	XP_016737837.1	PREDICTED: uncharacterized mitochondrial protein AtMg00810-like [Gossypium hirsutum]	*	*	*	*	*	*	sp|P92519|M810_ARATH	sp|P92519|M810_ARATH Uncharacterized mitochondrial protein AtMg00810 OS=Arabidopsis thaliana GN=AtMg00810 PE=4 SV=1
Ghir_A11.726.1	XP_010491426.2	PREDICTED: uncharacterized protein LOC104769009 [Camelina sativa]	*	*	*	*	*	KOG0017(R)(FOG: Transposon-encoded proteins with TYA, reverse transcriptase, integrase domains in various combinations)	sp|P0CT38|TF25_SCHPO	sp|P0CT38|TF25_SCHPO Transposon Tf2-5 polyprotein OS=Schizosaccharomyces pombe (strain 972 / ATCC 24843) GN=Tf2-5 PE=3 SV=1
Ghir_A11.731.1	KHG05191.1	Replication polyprotein [Gossypium arboreum]	*	*	*	K02470|gyrB|http://www.genome.jp/dbget-bin/www_bget?ko:K02470	*	*	sp|Q5YLB4|GYRB_NICBE	sp|Q5YLB4|GYRB_NICBE DNA gyrase subunit B, chloroplastic/mitochondrial OS=Nicotiana benthamiana GN=GYRB PE=2 SV=1
Ghir_A11.77.1	*	*	*	*	*	*	*	*	*	*
Ghir_A11.830.1	XP_016733218.1	PREDICTED: protein MIZU-KUSSEI 1-like [Gossypium hirsutum]	*	*	*	*	*	*	sp|O22227|MIZ1_ARATH	sp|O22227|MIZ1_ARATH Protein MIZU-KUSSEI 1 OS=Arabidopsis thaliana GN=MIZ1 PE=1 SV=1
Ghir_A11.892.1	*	*	*	*	*	*	*	*	*	*
Ghir_A11.904.1	*	*	*	*	*	*	*	*	*	*
Ghir_A11.915.1	XP_017646011.1	PREDICTED: uncharacterized protein LOC108486463 [Gossypium arboreum]	*	*	*	*	*	KOG0017(R)(FOG: Transposon-encoded proteins with TYA, reverse transcriptase, integrase domains in various combinations)	sp|Q8I7P9|POL5_DROME	sp|Q8I7P9|POL5_DROME Retrovirus-related Pol polyprotein from transposon opus OS=Drosophila melanogaster GN=pol PE=3 SV=1
Ghir_A11.916.1	XP_017614163.1	PREDICTED: uncharacterized protein LOC108459317 [Gossypium arboreum]	*	*	*	*	*	*	*	*
Ghir_A11.918.1	KHG17183.1	hypothetical protein F383_20688 [Gossypium arboreum]	*	*	*	*	*	*	*	*
Ghir_A11.927.1	XP_016732163.1	PREDICTED: uncharacterized protein LOC107942936 [Gossypium hirsutum]	*	*	*	*	*	*	*	*
Ghir_A11.929.1	KHG30158.1	Transketolase, chloroplastic [Gossypium arboreum]	GO:0008152(metabolic process)	*	GO:0003824(catalytic activity);GO:0004802(transketolase activity)	K00615|E2.2.1.1, tktA, tktB|http://www.genome.jp/dbget-bin/www_bget?ko:K00615	ko00030(Pentose phosphate pathway);ko00710(Carbon fixation in photosynthetic organisms);ko01230(Biosynthesis of amino acids);ko01200(Carbon metabolism)	KOG0523(G)(Transketolase)	sp|Q43848|TKTC_SOLTU	sp|Q43848|TKTC_SOLTU Transketolase, chloroplastic OS=Solanum tuberosum PE=2 SV=1
Ghir_A11.931.1	*	*	*	*	*	*	*	*	*	*
Ghir_A11.981.1	KHG26542.1	Urease accessory UreD [Gossypium arboreum]	*	*	*	*	*	*	*	*
Ghir_A11.983.1	*	*	*	*	*	*	*	*	*	*
Ghir_A11.990.1	YP_004285990.1	ATP synthase CF0 subunit I [Gossypium thurberi]	GO:0006754(ATP biosynthetic process);GO:0006810(transport);GO:0015986(ATP synthesis coupled proton transport);GO:0015992(proton transport);GO:0006811(ion transport)	GO:0009579(thylakoid);GO:0016020(membrane);GO:0045263(proton-transporting ATP synthase complex, coupling factor F(o));GO:0009536(plastid);GO:0009535(chloroplast thylakoid membrane);GO:0016021(integral component of membrane);GO:0009507(chloroplast)	GO:0015078(hydrogen ion transmembrane transporter activity);GO:0046933(proton-transporting ATP synthase activity, rotational mechanism)	K02109|ATPF0B, atpF|http://www.genome.jp/dbget-bin/www_bget?ko:K02109	ko00190(Oxidative phosphorylation);ko00195(Photosynthesis)	KOG1353(C)(F0F1-type ATP synthase, alpha subunit)	sp|Q2L8Z3|ATPF_GOSHI	sp|Q2L8Z3|ATPF_GOSHI ATP synthase subunit b, chloroplastic OS=Gossypium hirsutum GN=atpF PE=3 SV=1
Ghir_A11.990.2	YP_008992708.1	ATP synthase CF1 alpha subunit (chloroplast) [Gossypium longicalyx]	GO:0006754(ATP biosynthetic process);GO:0006810(transport);GO:0015986(ATP synthesis coupled proton transport);GO:0015991(ATP hydrolysis coupled proton transport);GO:0046034(ATP metabolic process);GO:0015992(proton transport);GO:0006811(ion transport)	GO:0009579(thylakoid);GO:0033178(proton-transporting two-sector ATPase complex, catalytic domain);GO:0016020(membrane);GO:0009536(plastid);GO:0009535(chloroplast thylakoid membrane);GO:0045261(proton-transporting ATP synthase complex, catalytic core F(1));GO:0009507(chloroplast);GO:0005886(plasma membrane)	GO:0016820(hydrolase activity, acting on acid anhydrides, catalyzing transmembrane movement of substances);GO:0005524(ATP binding);GO:0046961(proton-transporting ATPase activity, rotational mechanism);GO:0046933(proton-transporting ATP synthase activity, rotational mechanism);GO:0000166(nucleotide binding);GO:0016787(hydrolase activity)	K02111|ATPF1A, atpA|http://www.genome.jp/dbget-bin/www_bget?ko:K02111	ko00190(Oxidative phosphorylation);ko00195(Photosynthesis)	KOG1353(C)(F0F1-type ATP synthase, alpha subunit)	sp|Q2L8Z1|ATPA_GOSHI	sp|Q2L8Z1|ATPA_GOSHI ATP synthase subunit alpha, chloroplastic OS=Gossypium hirsutum GN=atpA PE=3 SV=1
Ghir_A12.1017.1	XP_016752939.1	PREDICTED: uncharacterized protein LOC107961275 [Gossypium hirsutum]	*	*	*	*	*	*	*	*
Ghir_A12.1019.1	XP_016736754.1	PREDICTED: uncharacterized protein LOC107946802 [Gossypium hirsutum]	*	*	*	*	*	*	sp|Q38834|R13L4_ARATH	sp|Q38834|R13L4_ARATH Disease resistance RPP13-like protein 4 OS=Arabidopsis thaliana GN=RPP13L4 PE=1 SV=2
Ghir_A12.1031.1	*	*	*	*	*	*	*	*	*	*
Ghir_A12.1032.1	*	*	*	*	*	*	*	*	*	*
Ghir_A12.1054.1	*	*	*	*	*	*	*	*	*	*
Ghir_A12.1073.1	YP_005087821.1	RNA polymerase alpha subunit (chloroplast) [Gossypium darwinii]	GO:0006351(transcription, DNA-templated)	GO:0009536(plastid);GO:0009507(chloroplast)	GO:0003677(DNA binding);GO:0046983(protein dimerization activity);GO:0016740(transferase activity);GO:0003899(DNA-directed 5'-3' RNA polymerase activity);GO:0016779(nucleotidyltransferase activity)	K03040|rpoA|http://www.genome.jp/dbget-bin/www_bget?ko:K03040	ko03020(RNA polymerase);ko00230(Purine metabolism);ko00240(Pyrimidine metabolism)	KOG4663(C)(Cytochrome b)	sp|Q2L938|RPOA_GOSHI	sp|Q2L938|RPOA_GOSHI DNA-directed RNA polymerase subunit alpha OS=Gossypium hirsutum GN=rpoA PE=3 SV=1
Ghir_A12.108.1	XP_017632772.1	PREDICTED: uncharacterized protein LOC108475315 [Gossypium arboreum]	*	*	*	*	*	*	*	*
Ghir_A12.1098.1	XP_017636278.1	PREDICTED: uncharacterized protein LOC108478337 [Gossypium arboreum]	*	GO:0016020(membrane);GO:0016021(integral component of membrane)	*	*	*	*	*	*
Ghir_A12.110.1	*	*	*	*	*	*	*	*	*	*
Ghir_A12.1100.1	*	*	*	*	*	*	*	*	*	*
Ghir_A12.1144.1	*	*	*	*	*	*	*	*	*	*
Ghir_A12.1153.1	KJB52952.1	hypothetical protein B456_008G285000 [Gossypium raimondii]	GO:0006950(response to stress)	*	*	*	*	*	*	*
Ghir_A12.1172.1	XP_012480998.1	PREDICTED: uncharacterized protein LOC105795891 [Gossypium raimondii]	GO:0008152(metabolic process)	*	GO:0003824(catalytic activity)	*	*	*	sp|Q9ASR4|BCAL2_ARATH	sp|Q9ASR4|BCAL2_ARATH Branched-chain-amino-acid aminotransferase-like protein 2 OS=Arabidopsis thaliana GN=At5g27410 PE=2 SV=1
Ghir_A12.120.1	XP_016694556.1	PREDICTED: uncharacterized protein LOC107911187 [Gossypium hirsutum]	*	*	*	*	*	*	*	*
Ghir_A12.150.1	XP_016723463.1	PREDICTED: bZIP transcription factor 53-like [Gossypium hirsutum]	*	*	*	*	*	*	sp|O65683|BZP11_ARATH	sp|O65683|BZP11_ARATH bZIP transcription factor 11 OS=Arabidopsis thaliana GN=BZIP11 PE=1 SV=1
Ghir_A12.177.1	XP_012485773.1	PREDICTED: uncharacterized protein LOC105799648 isoform X2 [Gossypium raimondii]	*	*	*	*	*	*	*	*
Ghir_A12.183.1	*	*	*	*	*	*	*	*	*	*
Ghir_A12.186.1	*	*	*	*	*	*	*	*	*	*
Ghir_A12.19.1	XP_012461662.1	PREDICTED: uncharacterized protein LOC105781691 [Gossypium raimondii]	*	*	*	*	*	*	sp|P93295|M310_ARATH	sp|P93295|M310_ARATH Uncharacterized mitochondrial protein AtMg00310 OS=Arabidopsis thaliana GN=AtMg00310 PE=4 SV=1
Ghir_A12.193.1	XP_017602821.1	PREDICTED: GPI-anchored wall transfer protein 1-like isoform X1 [Gossypium arboreum]	*	*	*	K05283|PIGW|http://www.genome.jp/dbget-bin/www_bget?ko:K05283	ko00563(Glycosylphosphatidylinositol(GPI)-anchor biosynthesis)	KOG0329(A)(ATP-dependent RNA helicase)	sp|Q9LFN6|RH56_ARATH	sp|Q9LFN6|RH56_ARATH DEAD-box ATP-dependent RNA helicase 56 OS=Arabidopsis thaliana GN=RH56 PE=1 SV=2
Ghir_A12.202.1	*	*	*	*	*	*	*	*	*	*
Ghir_A12.214.1	*	*	*	*	*	*	*	*	*	*
Ghir_A12.226.1	XP_016716088.1	PREDICTED: uncharacterized protein LOC107929221 [Gossypium hirsutum]	*	*	*	*	*	*	*	*
Ghir_A12.229.1	XP_016709519.1	PREDICTED: uncharacterized protein LOC107923867 isoform X1 [Gossypium hirsutum]	*	*	*	*	*	*	*	*
Ghir_A12.231.1	*	*	*	*	*	*	*	*	*	*
Ghir_A12.246.1	*	*	*	*	*	*	*	*	*	*
Ghir_A12.249.1	KHG16793.1	Lon protease [Gossypium arboreum]	*	*	*	*	*	*	*	*
Ghir_A12.258.1	KZV20046.1	retrovirus-related Pol polyprotein from transposon TNT 1-94 [Dorcoceras hygrometricum]	*	*	*	*	*	*	sp|P04146|COPIA_DROME	sp|P04146|COPIA_DROME Copia protein OS=Drosophila melanogaster GN=GIP PE=1 SV=3
Ghir_A12.262.1	KHG10042.1	hypothetical protein F383_14562 [Gossypium arboreum]	*	*	*	*	*	*	*	*
Ghir_A12.273.1	KHF97347.1	hypothetical protein F383_15888 [Gossypium arboreum]	*	*	*	*	*	*	*	*
Ghir_A12.28.1	XP_016716907.1	PREDICTED: heat shock factor-binding protein 1-like isoform X2 [Gossypium hirsutum]	*	*	*	K19765|HSBP1|http://www.genome.jp/dbget-bin/www_bget?ko:K19765	*	*	sp|O75506|HSBP1_HUMAN	sp|O75506|HSBP1_HUMAN Heat shock factor-binding protein 1 OS=Homo sapiens GN=HSBP1 PE=1 SV=1
Ghir_A12.296.1	*	*	*	*	*	*	*	*	*	*
Ghir_A12.297.1	XP_017632930.1	PREDICTED: uncharacterized protein LOC108475472 isoform X2 [Gossypium arboreum]	*	*	*	*	*	*	*	*
Ghir_A12.298.1	XP_017621332.1	PREDICTED: uncharacterized protein LOC108465512 [Gossypium arboreum]	*	*	*	*	*	*	*	*
Ghir_A12.299.1	KJB08966.1	hypothetical protein B456_001G116100 [Gossypium raimondii]	*	GO:0016020(membrane);GO:0016021(integral component of membrane)	*	*	*	*	sp|O65573|Y5872_ARATH	sp|O65573|Y5872_ARATH SMR domain-containing protein At5g58720 OS=Arabidopsis thaliana GN=PIPC PE=1 SV=1
Ghir_A12.314.1	*	*	*	*	*	*	*	*	*	*
Ghir_A12.325.1	XP_017635388.1	PREDICTED: receptor protein kinase-like protein ZAR1 [Gossypium arboreum]	GO:0006468(protein phosphorylation)	GO:0016020(membrane);GO:0016021(integral component of membrane)	GO:0004672(protein kinase activity);GO:0005524(ATP binding)	*	*	*	sp|Q9ZU46|ZAR1_ARATH	sp|Q9ZU46|ZAR1_ARATH Receptor protein kinase-like protein ZAR1 OS=Arabidopsis thaliana GN=ZAR1 PE=1 SV=1
Ghir_A12.331.1	XP_016704249.1	PREDICTED: uncharacterized protein LOC107919268 [Gossypium hirsutum]	*	*	*	*	*	*	*	*
Ghir_A12.333.1	XP_017609086.1	PREDICTED: uncharacterized protein LOC108454956 [Gossypium arboreum]	*	GO:0016021(integral component of membrane);GO:0016020(membrane)	*	*	*	KOG1339(O)(Aspartyl protease)	sp|O04057|ASPR_CUCPE	sp|O04057|ASPR_CUCPE Aspartic proteinase OS=Cucurbita pepo PE=2 SV=1
Ghir_A12.333.2	XP_017609086.1	PREDICTED: uncharacterized protein LOC108454956 [Gossypium arboreum]	*	GO:0016021(integral component of membrane);GO:0016020(membrane)	*	*	*	KOG1339(O)(Aspartyl protease)	*	*
Ghir_A12.340.1	XP_012454968.1	PREDICTED: uncharacterized protein LOC105776679 isoform X6 [Gossypium raimondii]	*	*	*	*	*	*	*	*
Ghir_A12.348.1	*	*	*	*	*	*	*	*	*	*
Ghir_A12.349.1	XP_016722768.1	PREDICTED: uridine-cytidine kinase C-like isoform X4 [Gossypium hirsutum]	*	*	*	*	*	KOG4203(TZ)(Armadillo/beta-Catenin/plakoglobin)	sp|Q54R62|UCKC_DICDI	sp|Q54R62|UCKC_DICDI Uridine-cytidine kinase C OS=Dictyostelium discoideum GN=udkC PE=3 SV=1
Ghir_A12.349.2	XP_016722768.1	PREDICTED: uridine-cytidine kinase C-like isoform X4 [Gossypium hirsutum]	*	*	*	*	*	KOG4203(TZ)(Armadillo/beta-Catenin/plakoglobin)	*	*
Ghir_A12.352.1	XP_016722753.1	PREDICTED: phospholipase D zeta 1-like [Gossypium hirsutum]	*	*	GO:0003824(catalytic activity)	K01115|PLD1_2|http://www.genome.jp/dbget-bin/www_bget?ko:K01115	ko04144(Endocytosis);ko00565(Ether lipid metabolism);ko00564(Glycerophospholipid metabolism)	KOG1329(I)(Phospholipase D1)	sp|Q9LRZ5|PLDZ1_ARATH	sp|Q9LRZ5|PLDZ1_ARATH Phospholipase D zeta 1 OS=Arabidopsis thaliana GN=PLDZETA1 PE=1 SV=1
Ghir_A12.352.2	XP_016722753.1	PREDICTED: phospholipase D zeta 1-like [Gossypium hirsutum]	*	*	GO:0003824(catalytic activity)	K01115|PLD1_2|http://www.genome.jp/dbget-bin/www_bget?ko:K01115	ko04144(Endocytosis);ko00565(Ether lipid metabolism);ko00564(Glycerophospholipid metabolism)	KOG1329(I)(Phospholipase D1)	*	*
Ghir_A12.358.1	*	*	*	*	*	*	*	*	*	*
Ghir_A12.366.1	*	*	*	*	*	*	*	*	*	*
Ghir_A12.383.1	KHG26189.1	hypothetical protein F383_32383 [Gossypium arboreum]	*	*	*	*	*	*	*	*
Ghir_A12.393.1	XP_016741750.1	PREDICTED: pentatricopeptide repeat-containing protein At5g61370, mitochondrial-like [Gossypium hirsutum]	*	GO:0005739(mitochondrion)	*	*	*	*	sp|Q9FLJ6|PP439_ARATH	sp|Q9FLJ6|PP439_ARATH Pentatricopeptide repeat-containing protein At5g61370, mitochondrial OS=Arabidopsis thaliana GN=At5g61370 PE=2 SV=1
Ghir_A12.395.1	KJB25208.1	hypothetical protein B456_004G181400 [Gossypium raimondii]	*	*	*	K03039|PSMD13, RPN9|http://www.genome.jp/dbget-bin/www_bget?ko:K03039	ko03050(Proteasome)	KOG2908(O)(26S proteasome regulatory complex, subunit RPN9/PSMD13)	sp|Q8GYA6|PS13B_ARATH	sp|Q8GYA6|PS13B_ARATH 26S proteasome non-ATPase regulatory subunit 13 homolog B OS=Arabidopsis thaliana GN=RPN9B PE=1 SV=1
Ghir_A12.396.1	KHG23369.1	hypothetical protein F383_01217 [Gossypium arboreum]	*	*	*	*	*	*	*	*
Ghir_A12.397.1	KHG26057.1	hypothetical protein F383_08119 [Gossypium arboreum]	*	*	*	*	*	*	*	*
Ghir_A12.40.1	XP_012436109.1	PREDICTED: uncharacterized protein LOC105762766 isoform X1 [Gossypium raimondii]	*	*	*	*	*	*	*	*
Ghir_A12.401.1	*	*	*	*	*	*	*	*	*	*
Ghir_A12.425.1	KJB51286.1	hypothetical protein B456_008G210200 [Gossypium raimondii]	GO:0009734(auxin-activated signaling pathway);GO:0006351(transcription, DNA-templated);GO:0006355(regulation of transcription, DNA-templated);GO:0009725(response to hormone)	GO:0005634(nucleus)	GO:0003677(DNA binding)	*	*	*	sp|Q94JM3|ARFB_ARATH	sp|Q94JM3|ARFB_ARATH Auxin response factor 2 OS=Arabidopsis thaliana GN=ARF2 PE=1 SV=2
Ghir_A12.444.1	XP_016700229.1	PREDICTED: uncharacterized protein LOC107915601 [Gossypium hirsutum]	*	*	*	*	*	*	*	*
Ghir_A12.473.1	XP_017634256.1	PREDICTED: DNA mismatch repair protein MSH4 [Gossypium arboreum]	GO:0006298(mismatch repair)	*	GO:0005524(ATP binding);GO:0030983(mismatched DNA binding)	K08740|MSH4|http://www.genome.jp/dbget-bin/www_bget?ko:K08740	*	KOG0217(L)(Mismatch repair ATPase MSH6 (MutS family))	sp|F4JP48|MSH4_ARATH	sp|F4JP48|MSH4_ARATH DNA mismatch repair protein MSH4 OS=Arabidopsis thaliana GN=MSH4 PE=2 SV=1
Ghir_A12.481.1	XP_016704282.1	PREDICTED: uncharacterized protein LOC107919312 [Gossypium hirsutum]	*	*	*	K19367|SPG21|http://www.genome.jp/dbget-bin/www_bget?ko:K19367	ko04144(Endocytosis)	*	sp|Q6PC62|SPG21_DANRE	sp|Q6PC62|SPG21_DANRE Maspardin OS=Danio rerio GN=spg21 PE=2 SV=1
Ghir_A12.520.1	KJB52379.1	hypothetical protein B456_008G259500 [Gossypium raimondii]	GO:0032502(developmental process);GO:0006351(transcription, DNA-templated);GO:0006355(regulation of transcription, DNA-templated)	GO:0005634(nucleus)	GO:0005524(ATP binding)	*	*	*	sp|A2XA73|GRF1_ORYSI	sp|A2XA73|GRF1_ORYSI Growth-regulating factor 1 OS=Oryza sativa subsp. indica GN=GRF1 PE=2 SV=1
Ghir_A12.543.1	XP_016716591.1	PREDICTED: protein DEFECTIVE IN MERISTEM SILENCING 3-like isoform X1 [Gossypium hirsutum]	GO:0051276(chromosome organization)	GO:0005694(chromosome)	GO:0005524(ATP binding)	*	*	*	sp|Q94A79|DMS3_ARATH	sp|Q94A79|DMS3_ARATH Protein DEFECTIVE IN MERISTEM SILENCING 3 OS=Arabidopsis thaliana GN=DMS3 PE=1 SV=1
Ghir_A12.6.1	XP_016676359.1	PREDICTED: uncharacterized protein LOC107895617 [Gossypium hirsutum]	*	*	*	*	*	*	*	*
Ghir_A12.619.1	KJB47058.1	hypothetical protein B456_008G008700 [Gossypium raimondii]	GO:0006508(proteolysis)	GO:0005829(cytosol)	GO:0008233(peptidase activity)	K18342|OTUD6|http://www.genome.jp/dbget-bin/www_bget?ko:K18342	*	*	*	*
Ghir_A12.64.1	XP_017632772.1	PREDICTED: uncharacterized protein LOC108475315 [Gossypium arboreum]	*	*	*	*	*	*	*	*
Ghir_A12.64.2	XP_016729879.1	PREDICTED: uncharacterized protein LOC107940925 [Gossypium hirsutum]	*	*	*	K00799|GST, gst|http://www.genome.jp/dbget-bin/www_bget?ko:K00799	ko00480(Glutathione metabolism)	*	*	*
Ghir_A12.664.1	XP_016683863.1	PREDICTED: uncharacterized protein LOC107902151 [Gossypium hirsutum]	*	*	*	*	*	*	*	*
Ghir_A12.672.1	XP_012492109.1	PREDICTED: uncharacterized protein LOC105804163 [Gossypium raimondii]	*	*	*	*	*	*	*	*
Ghir_A12.675.1	*	*	*	*	*	*	*	*	*	*
Ghir_A12.68.1	XP_016693492.1	PREDICTED: uncharacterized protein LOC107909956 [Gossypium hirsutum]	*	*	*	*	*	*	sp|P93295|M310_ARATH	sp|P93295|M310_ARATH Uncharacterized mitochondrial protein AtMg00310 OS=Arabidopsis thaliana GN=AtMg00310 PE=4 SV=1
Ghir_A12.682.1	KHG03354.1	Protein three rows [Gossypium arboreum]	*	*	*	*	*	*	*	*
Ghir_A12.683.1	*	*	*	*	*	*	*	*	*	*
Ghir_A12.69.1	XP_016737462.1	PREDICTED: uncharacterized protein LOC107947334 [Gossypium hirsutum]	*	*	*	*	*	*	*	*
Ghir_A12.711.1	KHG13371.1	Pup--protein ligase [Gossypium arboreum]	*	*	*	*	*	*	*	*
Ghir_A12.711.2	KHG13371.1	Pup--protein ligase [Gossypium arboreum]	*	*	*	*	*	*	*	*
Ghir_A12.720.1	XP_017635302.1	PREDICTED: uncharacterized protein LOC108477311 [Gossypium arboreum]	*	*	*	*	*	*	*	*
Ghir_A12.725.1	XP_012452322.1	PREDICTED: uncharacterized protein LOC105774379 [Gossypium raimondii]	*	*	*	*	*	*	sp|Q9FFJ8|LIMYB_ARATH	sp|Q9FFJ8|LIMYB_ARATH L10-interacting MYB domain-containing protein OS=Arabidopsis thaliana GN=LIMYB PE=1 SV=1
Ghir_A12.728.1	*	*	*	*	*	*	*	*	*	*
Ghir_A12.731.1	KJB34140.1	hypothetical protein B456_006G049400 [Gossypium raimondii]	*	*	GO:0010997(anaphase-promoting complex binding);GO:0097027(ubiquitin-protein transferase activator activity)	K03363|CDC20|http://www.genome.jp/dbget-bin/www_bget?ko:K03363	ko04120(Ubiquitin mediated proteolysis)	KOG0305(DO)(Anaphase promoting complex, Cdc20, Cdh1, and Ama1 subunits)	sp|Q9S7I8|CDC22_ARATH	sp|Q9S7I8|CDC22_ARATH Cell division cycle 20.2, cofactor of APC complex OS=Arabidopsis thaliana GN=CDC20-2 PE=1 SV=1
Ghir_A12.731.2	KJB34142.1	hypothetical protein B456_006G049400, partial [Gossypium raimondii]	*	*	GO:0010997(anaphase-promoting complex binding);GO:0097027(ubiquitin-protein transferase activator activity)	K03363|CDC20|http://www.genome.jp/dbget-bin/www_bget?ko:K03363	ko04120(Ubiquitin mediated proteolysis)	KOG0305(DO)(Anaphase promoting complex, Cdc20, Cdh1, and Ama1 subunits)	*	*
Ghir_A12.731.3	KJB34140.1	hypothetical protein B456_006G049400 [Gossypium raimondii]	*	*	GO:0010997(anaphase-promoting complex binding);GO:0097027(ubiquitin-protein transferase activator activity)	K03363|CDC20|http://www.genome.jp/dbget-bin/www_bget?ko:K03363	ko04120(Ubiquitin mediated proteolysis)	KOG0305(DO)(Anaphase promoting complex, Cdc20, Cdh1, and Ama1 subunits)	*	*
Ghir_A12.736.1	KHG12662.1	hypothetical protein F383_04904 [Gossypium arboreum]	*	*	*	*	*	*	*	*
Ghir_A12.74.1	*	*	*	*	*	*	*	*	*	*
Ghir_A12.741.1	XP_016704282.1	PREDICTED: uncharacterized protein LOC107919312 [Gossypium hirsutum]	*	*	*	*	*	*	*	*
Ghir_A12.745.1	KHG21909.1	hypothetical protein F383_28099 [Gossypium arboreum]	*	*	*	*	*	*	*	*
Ghir_A12.767.1	*	*	*	*	*	*	*	*	*	*
Ghir_A12.771.1	XP_012437678.1	PREDICTED: uncharacterized protein LOC105763843 [Gossypium raimondii]	*	*	*	*	*	KOG0017(R)(FOG: Transposon-encoded proteins with TYA, reverse transcriptase, integrase domains in various combinations)	sp|P92523|M860_ARATH	sp|P92523|M860_ARATH Uncharacterized mitochondrial protein AtMg00860 OS=Arabidopsis thaliana GN=AtMg00860 PE=4 SV=1
Ghir_A12.78.1	XP_017637760.1	PREDICTED: uncharacterized protein LOC108479580 isoform X1 [Gossypium arboreum]	GO:0007064(mitotic sister chromatid cohesion);GO:0010468(regulation of gene expression)	*	GO:0003682(chromatin binding)	*	*	*	*	*
Ghir_A12.783.1	XP_012462021.1	PREDICTED: WEB family protein At5g55860 isoform X2 [Gossypium raimondii]	*	*	*	*	*	*	sp|Q9FWW5|Y1215_ARATH	sp|Q9FWW5|Y1215_ARATH WEB family protein At1g12150 OS=Arabidopsis thaliana GN=At1g12150 PE=2 SV=1
Ghir_A12.79.1	*	*	*	*	*	*	*	*	*	*
Ghir_A12.791.1	XP_016671459.1	PREDICTED: uncharacterized protein LOC107891240 isoform X1 [Gossypium hirsutum]	*	*	*	*	*	KOG0064(I)(Peroxisomal long-chain acyl-CoA transporter, ABC superfamily)	sp|Q94FB9|AB1D_ARATH	sp|Q94FB9|AB1D_ARATH ABC transporter D family member 1 OS=Arabidopsis thaliana GN=ABCC1 PE=1 SV=1
Ghir_A12.793.1	*	*	*	*	*	*	*	*	*	*
Ghir_A12.798.1	KHG14358.1	hypothetical protein F383_03474 [Gossypium arboreum]	*	*	*	*	*	*	*	*
Ghir_A12.80.1	*	*	*	*	*	*	*	*	*	*
Ghir_A12.806.1	*	*	*	*	*	*	*	*	*	*
Ghir_A12.809.1	*	*	*	*	*	*	*	*	*	*
Ghir_A12.811.1	*	*	*	*	*	*	*	*	*	*
Ghir_A12.812.1	XP_016716135.1	PREDICTED: acetyl-coenzyme A carboxylase carboxyl transferase subunit alpha, chloroplastic-like [Gossypium hirsutum]	GO:0006633(fatty acid biosynthetic process)	GO:0009317(acetyl-CoA carboxylase complex)	GO:0003989(acetyl-CoA carboxylase activity);GO:0016874(ligase activity)	K01962|accA|http://www.genome.jp/dbget-bin/www_bget?ko:K01962	ko00640(Propanoate metabolism);ko00620(Pyruvate metabolism);ko00061(Fatty acid biosynthesis);ko01200(Carbon metabolism);ko01212(Fatty acid metabolism)	*	sp|Q9LD43|ACCA_ARATH	sp|Q9LD43|ACCA_ARATH Acetyl-coenzyme A carboxylase carboxyl transferase subunit alpha, chloroplastic OS=Arabidopsis thaliana GN=CAC3 PE=1 SV=1
Ghir_A12.835.1	XP_016709083.1	PREDICTED: pyruvate dehydrogenase E1 component subunit alpha-3, chloroplastic-like [Gossypium hirsutum]	GO:0008152(metabolic process);GO:0055114(oxidation-reduction process);GO:0006086(acetyl-CoA biosynthetic process from pyruvate)	GO:0043231(intracellular membrane-bounded organelle)	GO:0016624(oxidoreductase activity, acting on the aldehyde or oxo group of donors, disulfide as acceptor);GO:0004739(pyruvate dehydrogenase (acetyl-transferring) activity);GO:0016491(oxidoreductase activity)	K00161|PDHA, pdhA|http://www.genome.jp/dbget-bin/www_bget?ko:K00161	ko00020(Citrate cycle (TCA cycle));ko00010(Glycolysis / Gluconeogenesis);ko00620(Pyruvate metabolism);ko01200(Carbon metabolism)	KOG1182(C)(Branched chain alpha-keto acid dehydrogenase complex, alpha subunit)	sp|O24457|ODPA3_ARATH	sp|O24457|ODPA3_ARATH Pyruvate dehydrogenase E1 component subunit alpha-3, chloroplastic OS=Arabidopsis thaliana GN=PDH-E1 ALPHA PE=2 SV=1
Ghir_A12.844.1	XP_017632857.1	PREDICTED: uncharacterized protein LOC108475405 [Gossypium arboreum]	*	*	*	*	*	*	*	*
Ghir_A12.879.1	*	*	*	*	*	*	*	*	*	*
Ghir_A12.883.1	*	*	*	*	*	*	*	*	*	*
Ghir_A12.891.1	KHG13327.1	hypothetical protein F383_19941 [Gossypium arboreum]	*	*	*	*	*	*	*	*
Ghir_A12.892.1	XP_016722427.1	PREDICTED: HMG-Y-related protein A-like [Gossypium hirsutum]	GO:0006355(regulation of transcription, DNA-templated);GO:0006334(nucleosome assembly)	GO:0000786(nucleosome);GO:0000785(chromatin);GO:0005634(nucleus)	GO:0003677(DNA binding)	*	*	*	*	*
Ghir_A12.896.1	XP_016732636.1	PREDICTED: uncharacterized protein LOC107943395 [Gossypium hirsutum]	*	*	*	*	*	*	*	*
Ghir_A12.900.1	KHG11592.1	Trigger factor [Gossypium arboreum]	*	GO:0016020(membrane);GO:0016021(integral component of membrane)	*	*	*	*	sp|Q402F3|TOM3_TOBAC	sp|Q402F3|TOM3_TOBAC Tobamovirus multiplication protein 3 OS=Nicotiana tabacum GN=TOM3 PE=1 SV=1
Ghir_A12.904.1	XP_017643771.1	PREDICTED: uncharacterized protein LOC108484481 isoform X1 [Gossypium arboreum]	*	*	*	K17491|SMEK, PPP4R3|http://www.genome.jp/dbget-bin/www_bget?ko:K17491	*	KOG1342(B)(Histone deacetylase complex, catalytic component RPD3)	sp|Q8H0W2|HDA9_ARATH	sp|Q8H0W2|HDA9_ARATH Histone deacetylase 9 OS=Arabidopsis thaliana GN=HDA9 PE=1 SV=1
Ghir_A12.905.1	XP_012438464.1	PREDICTED: UDP-glycosyltransferase 89A2-like [Gossypium raimondii]	GO:0008152(metabolic process)	*	GO:0016758(transferase activity, transferring hexosyl groups)	*	*	*	sp|Q9LZD8|U89A2_ARATH	sp|Q9LZD8|U89A2_ARATH UDP-glycosyltransferase 89A2 OS=Arabidopsis thaliana GN=UGT89A2 PE=2 SV=1
Ghir_A12.910.1	XP_017637630.1	PREDICTED: LRR receptor-like serine/threonine-protein kinase RPK2 [Gossypium arboreum]	GO:0016310(phosphorylation);GO:0006468(protein phosphorylation)	GO:0016020(membrane);GO:0016021(integral component of membrane)	GO:0004672(protein kinase activity);GO:0004674(protein serine/threonine kinase activity);GO:0016301(kinase activity);GO:0016740(transferase activity);GO:0005524(ATP binding);GO:0000166(nucleotide binding)	*	*	*	sp|Q9S7I6|RPK2_ARATH	sp|Q9S7I6|RPK2_ARATH LRR receptor-like serine/threonine-protein kinase RPK2 OS=Arabidopsis thaliana GN=RPK2 PE=2 SV=1
Ghir_A12.913.1	*	*	*	*	*	*	*	*	*	*
Ghir_A12.922.1	KJB50655.1	hypothetical protein B456_008G181100 [Gossypium raimondii]	*	*	*	*	*	*	*	*
Ghir_A12.930.1	XP_017634704.1	PREDICTED: protein NRT1/ PTR FAMILY 4.6-like [Gossypium arboreum]	GO:0006810(transport)	GO:0016020(membrane);GO:0016021(integral component of membrane)	GO:0005215(transporter activity)	K14638|SLC15A3_4, PHT|http://www.genome.jp/dbget-bin/www_bget?ko:K14638	*	*	sp|Q8H157|PTR19_ARATH	sp|Q8H157|PTR19_ARATH Protein NRT1/ PTR FAMILY 4.6 OS=Arabidopsis thaliana GN=NPF4.6 PE=1 SV=1
Ghir_A12.941.1	EOY21667.1	Nodulin / Major Facilitator Superfamily protein [Theobroma cacao]	GO:0055085(transmembrane transport)	GO:0016021(integral component of membrane);GO:0016020(membrane)	*	*	*	*	sp|F4I9E1|NFD4_ARATH	sp|F4I9E1|NFD4_ARATH Protein NUCLEAR FUSION DEFECTIVE 4 OS=Arabidopsis thaliana GN=NFD4 PE=3 SV=1
Ghir_A12.946.1	XP_016676390.1	PREDICTED: uncharacterized protein LOC107895655 [Gossypium hirsutum]	*	*	*	*	*	*	*	*
Ghir_A12.950.1	XP_017637899.1	PREDICTED: disease resistance protein RGA2-like [Gossypium arboreum]	GO:0006952(defense response)	*	GO:0043531(ADP binding)	*	*	*	sp|Q7XA39|RGA4_SOLBU	sp|Q7XA39|RGA4_SOLBU Putative disease resistance protein RGA4 OS=Solanum bulbocastanum GN=RGA4 PE=2 SV=1
Ghir_A12.952.1	*	*	*	*	*	*	*	*	*	*
Ghir_A12.957.1	XP_016741688.1	PREDICTED: uncharacterized protein LOC107951237 [Gossypium hirsutum]	*	*	*	*	*	*	*	*
Ghir_A12.964.1	XP_016665659.1	PREDICTED: probable inactive ATP-dependent zinc metalloprotease FTSHI 1, chloroplastic [Gossypium hirsutum]	GO:0006508(proteolysis)	GO:0016020(membrane);GO:0016021(integral component of membrane)	GO:0005524(ATP binding);GO:0004222(metalloendopeptidase activity);GO:0000166(nucleotide binding)	*	*	*	sp|O22993|FTSI1_ARATH	sp|O22993|FTSI1_ARATH Probable inactive ATP-dependent zinc metalloprotease FTSHI 1, chloroplastic OS=Arabidopsis thaliana GN=FTSHI1 PE=1 SV=1
Ghir_A12.970.1	*	*	*	*	*	*	*	*	*	*
Ghir_A12.987.1	XP_016753112.1	PREDICTED: uncharacterized protein LOC107961509 [Gossypium hirsutum]	*	*	*	*	*	*	*	*
Ghir_A13.1001.1	XP_016696717.1	PREDICTED: lariat debranching enzyme-like [Gossypium hirsutum]	*	*	*	K18328|DBR1|http://www.genome.jp/dbget-bin/www_bget?ko:K18328	*	KOG2863(A)(RNA lariat debranching enzyme)	sp|Q94K01|DBR1_ARATH	sp|Q94K01|DBR1_ARATH Lariat debranching enzyme OS=Arabidopsis thaliana GN=DBR1 PE=2 SV=1
Ghir_A13.11.1	XP_017617807.1	PREDICTED: uncharacterized protein LOC108462363 [Gossypium arboreum]	*	*	*	*	*	*	*	*
Ghir_A13.115.1	KHG20184.1	Glyceraldehyde-3-phosphate dehydrogenase 1 [Gossypium arboreum]	*	*	*	*	*	*	*	*
Ghir_A13.12.1	XP_016729274.1	PREDICTED: dynamin-related protein 4C-like isoform X1 [Gossypium hirsutum]	*	*	GO:0003924(GTPase activity);GO:0000166(nucleotide binding);GO:0005525(GTP binding)	K17065|DNM1L|http://www.genome.jp/dbget-bin/www_bget?ko:K17065	*	KOG0446(UR)(Vacuolar sorting protein VPS1, dynamin, and related proteins)	sp|Q9ZP55|DRP4C_ARATH	sp|Q9ZP55|DRP4C_ARATH Dynamin-related protein 4C OS=Arabidopsis thaliana GN=DRP4C PE=2 SV=1
Ghir_A13.120.1	KHF97258.1	hypothetical protein F383_10940 [Gossypium arboreum]	*	*	*	*	*	*	*	*
Ghir_A13.134.1	KHG25183.1	hypothetical protein F383_08855 [Gossypium arboreum]	*	*	*	*	*	*	*	*
Ghir_A13.140.1	*	*	*	*	*	*	*	*	*	*
Ghir_A13.146.1	XP_016743595.1	PREDICTED: uncharacterized protein LOC107952901 isoform X3 [Gossypium hirsutum]	*	*	*	K11866|STAMBP, AMSH|http://www.genome.jp/dbget-bin/www_bget?ko:K11866	ko04144(Endocytosis)	*	sp|Q5PNU3|AMSH3_ARATH	sp|Q5PNU3|AMSH3_ARATH AMSH-like ubiquitin thioesterase 3 OS=Arabidopsis thaliana GN=AMSH3 PE=1 SV=2
Ghir_A13.146.2	XP_016743595.1	PREDICTED: uncharacterized protein LOC107952901 isoform X3 [Gossypium hirsutum]	*	*	*	K02470|gyrB|http://www.genome.jp/dbget-bin/www_bget?ko:K02470	*	*	sp|Q5YLB4|GYRB_NICBE	sp|Q5YLB4|GYRB_NICBE DNA gyrase subunit B, chloroplastic/mitochondrial OS=Nicotiana benthamiana GN=GYRB PE=2 SV=1
Ghir_A13.158.1	*	*	*	*	*	*	*	*	*	*
Ghir_A13.161.1	KHG08648.1	CMP-sialic acid transporter 3 [Gossypium arboreum]	*	*	*	*	*	*	sp|Q8GY97|CSTR2_ARATH	sp|Q8GY97|CSTR2_ARATH CMP-sialic acid transporter 2 OS=Arabidopsis thaliana GN=At2g43240 PE=2 SV=1
Ghir_A13.178.1	KJB61270.1	hypothetical protein B456_009G349600 [Gossypium raimondii]	*	*	*	K01897|ACSL, fadD|http://www.genome.jp/dbget-bin/www_bget?ko:K01897	ko04146(Peroxisome);ko00061(Fatty acid biosynthesis);ko00071(Fatty acid degradation);ko01212(Fatty acid metabolism)	*	sp|Q9LK39|AAE16_ARATH	sp|Q9LK39|AAE16_ARATH Probable acyl-activating enzyme 16, chloroplastic OS=Arabidopsis thaliana GN=AAE16 PE=2 SV=1
Ghir_A13.178.2	XP_012440982.1	PREDICTED: probable acyl-activating enzyme 16, chloroplastic isoform X2 [Gossypium raimondii]	GO:0008152(metabolic process)	*	GO:0003824(catalytic activity)	K01897|ACSL, fadD|http://www.genome.jp/dbget-bin/www_bget?ko:K01897	ko04146(Peroxisome);ko00061(Fatty acid biosynthesis);ko00071(Fatty acid degradation);ko01212(Fatty acid metabolism)	KOG1180(I)(Acyl-CoA synthetase)	sp|Q8W471|AAE15_ARATH	sp|Q8W471|AAE15_ARATH Long-chain-fatty-acid--[acyl-carrier-protein] ligase AEE15, chloroplastic OS=Arabidopsis thaliana GN=AAE15 PE=1 SV=1
Ghir_A13.180.1	XP_012465545.1	PREDICTED: calmodulin-like protein 7 [Gossypium raimondii]	*	*	*	*	*	*	*	*
Ghir_A13.186.1	KHG16868.1	hypothetical protein F383_22362 [Gossypium arboreum]	*	*	*	*	*	*	*	*
Ghir_A13.20.1	XP_016720908.1	PREDICTED: putative E3 ubiquitin-protein ligase XBAT31 [Gossypium hirsutum]	*	*	GO:0008270(zinc ion binding)	*	*	*	sp|Q94B55|XB31_ARATH	sp|Q94B55|XB31_ARATH Putative E3 ubiquitin-protein ligase XBAT31 OS=Arabidopsis thaliana GN=XBAT31 PE=2 SV=1
Ghir_A13.20.2	XP_016720908.1	PREDICTED: putative E3 ubiquitin-protein ligase XBAT31 [Gossypium hirsutum]	*	*	GO:0008270(zinc ion binding)	*	*	*	*	*
Ghir_A13.210.1	*	*	*	*	*	*	*	*	*	*
Ghir_A13.214.1	XP_017613950.1	PREDICTED: protein transport protein Sec61 subunit alpha-like [Gossypium arboreum]	GO:0015031(protein transport)	GO:0016020(membrane);GO:0016021(integral component of membrane)	*	K10956|SEC61A|http://www.genome.jp/dbget-bin/www_bget?ko:K10956	ko04145(Phagosome);ko03060(Protein export);ko04141(Protein processing in endoplasmic reticulum)	KOG1373(UO)(Transport protein Sec61, alpha subunit)	sp|P38379|SC61A_PYRSA	sp|P38379|SC61A_PYRSA Protein transport protein Sec61 subunit alpha OS=Pyrenomonas salina PE=2 SV=1
Ghir_A13.222.1	XP_016675756.1	PREDICTED: putative methyltransferase At1g22800 isoform X1 [Gossypium hirsutum]	GO:0008152(metabolic process)	*	GO:0008168(methyltransferase activity)	K18162|NDUFAF5|http://www.genome.jp/dbget-bin/www_bget?ko:K18162	*	KOG2940(R)(Predicted methyltransferase)	sp|O80543|Y1280_ARATH	sp|O80543|Y1280_ARATH Putative methyltransferase At1g22800 OS=Arabidopsis thaliana GN=At1g22800 PE=2 SV=2
Ghir_A13.222.2	XP_016675756.1	PREDICTED: putative methyltransferase At1g22800 isoform X1 [Gossypium hirsutum]	GO:0008152(metabolic process)	*	GO:0008168(methyltransferase activity)	K18162|NDUFAF5|http://www.genome.jp/dbget-bin/www_bget?ko:K18162	*	KOG2940(R)(Predicted methyltransferase)	*	*
Ghir_A13.240.1	KHG13685.1	Cullin-4 [Gossypium arboreum]	*	*	*	*	*	*	*	*
Ghir_A13.241.1	*	*	*	*	*	*	*	*	*	*
Ghir_A13.242.1	*	*	*	*	*	*	*	*	*	*
Ghir_A13.268.1	*	*	*	*	*	*	*	*	*	*
Ghir_A13.276.1	XP_017624823.1	PREDICTED: uncharacterized protein LOC108468452 [Gossypium arboreum]	*	*	*	*	*	*	*	*
Ghir_A13.286.1	XP_017627135.1	PREDICTED: uncharacterized mitochondrial protein AtMg00810-like [Gossypium arboreum]	*	*	*	*	*	*	sp|P10978|POLX_TOBAC	sp|P10978|POLX_TOBAC Retrovirus-related Pol polyprotein from transposon TNT 1-94 OS=Nicotiana tabacum PE=2 SV=1
Ghir_A13.309.1	*	*	*	*	*	*	*	*	*	*
Ghir_A13.318.1	*	*	*	*	*	*	*	*	*	*
Ghir_A13.330.1	XP_017628802.1	PREDICTED: LEAF RUST 10 DISEASE-RESISTANCE LOCUS RECEPTOR-LIKE PROTEIN KINASE-like 2.1 [Gossypium arboreum]	*	*	*	*	*	*	*	*
Ghir_A13.336.1	XP_017613541.1	PREDICTED: uncharacterized protein LOC108458646 [Gossypium arboreum]	*	*	*	*	*	*	*	*
Ghir_A13.337.1	*	*	*	*	*	*	*	*	*	*
Ghir_A13.338.1	KHG17415.1	Ribosomal RNA small subunit methyltransferase F [Gossypium arboreum]	*	*	*	*	*	*	*	*
Ghir_A13.348.1	*	*	*	*	*	*	*	*	*	*
Ghir_A13.348.2	*	*	*	*	*	*	*	*	*	*
Ghir_A13.350.1	*	*	*	*	*	*	*	*	*	*
Ghir_A13.359.1	*	*	*	*	*	*	*	*	*	*
Ghir_A13.364.1	*	*	*	*	*	*	*	*	*	*
Ghir_A13.377.1	XP_017617544.1	PREDICTED: uncharacterized protein LOC108462054 [Gossypium arboreum]	*	*	*	*	*	*	*	*
Ghir_A13.411.1	*	*	*	*	*	*	*	*	*	*
Ghir_A13.418.1	XP_013655857.1	PREDICTED: uncharacterized protein LOC106360747 [Brassica napus]	*	*	*	*	*	*	*	*
Ghir_A13.425.1	XP_016727527.1	PREDICTED: putative disease resistance protein RGA4 [Gossypium hirsutum]	*	*	*	*	*	*	sp|Q7XBQ9|RGA2_SOLBU	sp|Q7XBQ9|RGA2_SOLBU Disease resistance protein RGA2 OS=Solanum bulbocastanum GN=RGA2 PE=1 SV=1
Ghir_A13.437.1	XP_016726556.1	PREDICTED: probable 2-oxoglutarate-dependent dioxygenase AOP1 [Gossypium hirsutum]	GO:0055114(oxidation-reduction process)	*	GO:0016491(oxidoreductase activity);GO:0046872(metal ion binding)	*	*	*	sp|Q9ZTA3|AOP1C_ARATH	sp|Q9ZTA3|AOP1C_ARATH Probable 2-oxoglutarate-dependent dioxygenase AOP1 OS=Arabidopsis thaliana GN=AOP1 PE=2 SV=1
Ghir_A13.439.1	*	*	*	*	*	*	*	*	*	*
Ghir_A13.440.1	XP_016729531.1	PREDICTED: probable 2-oxoglutarate-dependent dioxygenase AOP1 [Gossypium hirsutum]	GO:0055114(oxidation-reduction process)	*	GO:0046872(metal ion binding);GO:0051213(dioxygenase activity);GO:0016491(oxidoreductase activity)	*	*	*	sp|Q945B6|AOP1L_ARATH	sp|Q945B6|AOP1L_ARATH Probable 2-oxoglutarate-dependent dioxygenase AOP1.2 OS=Arabidopsis thaliana GN=AOP1.2 PE=2 SV=1
Ghir_A13.455.1	*	*	*	*	*	*	*	*	*	*
Ghir_A13.46.1	*	*	*	*	*	*	*	*	*	*
Ghir_A13.472.1	XP_017643720.1	PREDICTED: metallothionein-like protein 1 [Gossypium arboreum]	*	*	GO:0046872(metal ion binding)	*	*	*	sp|Q39511|MT1_CASGL	sp|Q39511|MT1_CASGL Metallothionein-like protein 1 OS=Casuarina glauca GN=MT1 PE=3 SV=1
Ghir_A13.478.1	*	*	*	*	*	*	*	*	*	*
Ghir_A13.489.1	XP_016448403.1	PREDICTED: uncharacterized protein LOC107773508 [Nicotiana tabacum]	*	*	*	K11254|H4|http://www.genome.jp/dbget-bin/www_bget?ko:K11254	*	KOG3467(B)(Histone H4)	sp|P62787|H4_MAIZE	sp|P62787|H4_MAIZE Histone H4 OS=Zea mays GN=H4C7 PE=1 SV=2
Ghir_A13.495.1	XP_016701605.1	PREDICTED: exoglucanase/xylanase-like [Gossypium hirsutum]	*	*	*	*	*	*	sp|A3DH97|RSGI6_CLOTH	sp|A3DH97|RSGI6_CLOTH Anti-sigma-I factor RsgI6 OS=Clostridium thermocellum (strain ATCC 27405 / DSM 1237 / NBRC 103400 / NCIMB 10682 / NRRL B-4536 / VPI 7372) GN=rsgI6 PE=1 SV=1
Ghir_A13.495.2	KHG02946.1	Endo-1,4-beta-xylanase A [Gossypium arboreum]	*	*	*	*	*	*	*	*
Ghir_A13.508.1	*	*	*	*	*	*	*	*	*	*
Ghir_A13.512.1	KHF98762.1	putative phospholipid-transporting ATPase DRS2 [Gossypium arboreum]	*	*	*	*	*	*	*	*
Ghir_A13.524.1	XP_017616847.1	PREDICTED: uncharacterized protein LOC108461501 [Gossypium arboreum]	*	*	GO:0003676(nucleic acid binding)	*	*	*	*	*
Ghir_A13.526.1	*	*	*	*	*	*	*	*	*	*
Ghir_A13.546.1	*	*	*	*	*	*	*	*	*	*
Ghir_A13.56.1	*	*	*	*	*	*	*	*	*	*
Ghir_A13.591.1	*	*	*	*	*	*	*	*	*	*
Ghir_A13.592.1	OAY45405.1	hypothetical protein MANES_07G057900, partial [Manihot esculenta]	*	*	*	*	*	*	*	*
Ghir_A13.596.1	KHG06051.1	hypothetical protein F383_31974 [Gossypium arboreum]	*	*	*	*	*	*	*	*
Ghir_A13.598.1	XP_017616650.1	PREDICTED: amino acid permease 6-like [Gossypium arboreum]	GO:0015804(neutral amino acid transport);GO:0015827(tryptophan transport);GO:0015810(aspartate transport);GO:0003333(amino acid transmembrane transport)	GO:0016020(membrane);GO:0016021(integral component of membrane);GO:0005886(plasma membrane)	GO:0015172(acidic amino acid transmembrane transporter activity);GO:0015175(neutral amino acid transmembrane transporter activity);GO:0015171(amino acid transmembrane transporter activity)	*	*	*	sp|P92934|AAP6_ARATH	sp|P92934|AAP6_ARATH Amino acid permease 6 OS=Arabidopsis thaliana GN=AAP6 PE=1 SV=1
Ghir_A13.608.1	XP_016673068.1	PREDICTED: uncharacterized protein LOC107892503 [Gossypium hirsutum]	*	*	*	*	*	*	sp|P93295|M310_ARATH	sp|P93295|M310_ARATH Uncharacterized mitochondrial protein AtMg00310 OS=Arabidopsis thaliana GN=AtMg00310 PE=4 SV=1
Ghir_A13.617.1	KHF99718.1	hypothetical protein F383_19421 [Gossypium arboreum]	*	*	*	*	*	*	*	*
Ghir_A13.619.1	KHF97999.1	Ras-related RABD2a -like protein [Gossypium arboreum]	GO:0007264(small GTPase mediated signal transduction)	*	GO:0005525(GTP binding)	K07874|RAB1A|http://www.genome.jp/dbget-bin/www_bget?ko:K07874	*	KOG0078(TU)(GTP-binding protein SEC4, small G protein superfamily, and related Ras family GTP-binding proteins)	sp|Q05737|YPTM2_MAIZE	sp|Q05737|YPTM2_MAIZE GTP-binding protein YPTM2 OS=Zea mays GN=YPTM2 PE=2 SV=1
Ghir_A13.622.1	XP_016737547.1	PREDICTED: uncharacterized protein LOC107947392 isoform X1 [Gossypium hirsutum]	*	*	*	*	*	*	*	*
Ghir_A13.628.1	XP_017618472.1	PREDICTED: WAT1-related protein At5g13670 [Gossypium arboreum]	*	GO:0016020(membrane);GO:0016021(integral component of membrane)	GO:0022857(transmembrane transporter activity)	*	*	*	*	*
Ghir_A13.629.1	XP_016674737.1	PREDICTED: L10-interacting MYB domain-containing protein-like [Gossypium hirsutum]	*	*	*	*	*	*	sp|Q9FFJ8|LIMYB_ARATH	sp|Q9FFJ8|LIMYB_ARATH L10-interacting MYB domain-containing protein OS=Arabidopsis thaliana GN=LIMYB PE=1 SV=1
Ghir_A13.634.1	XP_017609372.1	PREDICTED: uncharacterized protein LOC108455303 [Gossypium arboreum]	*	*	*	*	*	*	*	*
Ghir_A13.654.1	XP_016704361.1	PREDICTED: putative mediator of RNA polymerase II transcription subunit 17 [Gossypium hirsutum]	*	*	*	*	*	*	*	*
Ghir_A13.657.1	*	*	*	*	*	*	*	*	*	*
Ghir_A13.695.1	XP_016675645.1	PREDICTED: phosphatidylinositol 4-kinase gamma 5-like [Gossypium hirsutum]	GO:0016310(phosphorylation)	*	GO:0016301(kinase activity)	*	*	*	sp|Q9C671|P4KG5_ARATH	sp|Q9C671|P4KG5_ARATH Phosphatidylinositol 4-kinase gamma 5 OS=Arabidopsis thaliana GN=PI4KG5 PE=1 SV=1
Ghir_A13.697.1	*	*	*	*	*	*	*	*	*	*
Ghir_A13.708.1	XP_017606179.1	PREDICTED: uncharacterized protein LOC108452900 isoform X2 [Gossypium arboreum]	*	*	*	*	*	*	*	*
Ghir_A13.710.1	KHG09811.1	Transcription factor protein [Gossypium arboreum]	*	*	GO:0003677(DNA binding)	K09422|MYBP|http://www.genome.jp/dbget-bin/www_bget?ko:K09422	*	*	sp|Q9FNV8|MY114_ARATH	sp|Q9FNV8|MY114_ARATH Transcription factor MYB114 OS=Arabidopsis thaliana GN=MYB114 PE=1 SV=1
Ghir_A13.711.1	XP_017636492.1	PREDICTED: uncharacterized protein LOC108478541 isoform X2 [Gossypium arboreum]	*	*	*	K08776|NPEPPS|http://www.genome.jp/dbget-bin/www_bget?ko:K08776	*	*	*	*
Ghir_A13.711.2	KHG23845.1	Abscisic-aldehyde oxidase -like protein [Gossypium arboreum]	GO:0055114(oxidation-reduction process)	*	GO:0051537(2 iron, 2 sulfur cluster binding);GO:0003824(catalytic activity);GO:0005506(iron ion binding);GO:0050660(flavin adenine dinucleotide binding);GO:0016614(oxidoreductase activity, acting on CH-OH group of donors);GO:0051536(iron-sulfur cluster binding);GO:0009055(electron carrier activity);GO:0016491(oxidoreductase activity);GO:0046872(metal ion binding)	K09842|AAO3|http://www.genome.jp/dbget-bin/www_bget?ko:K09842	ko00906(Carotenoid biosynthesis)	*	*	*
Ghir_A13.712.1	XP_017632857.1	PREDICTED: uncharacterized protein LOC108475405 [Gossypium arboreum]	*	*	*	*	*	*	*	*
Ghir_A13.718.1	XP_016713041.1	PREDICTED: apyrase 2-like [Gossypium hirsutum]	*	GO:0016020(membrane);GO:0016021(integral component of membrane)	GO:0016787(hydrolase activity)	K14641|APY1_2|http://www.genome.jp/dbget-bin/www_bget?ko:K14641	ko00230(Purine metabolism);ko00240(Pyrimidine metabolism)	KOG1385(F)(Nucleoside phosphatase)	sp|Q9SPM5|APY2_ARATH	sp|Q9SPM5|APY2_ARATH Apyrase 2 OS=Arabidopsis thaliana GN=APY2 PE=1 SV=1
Ghir_A13.72.1	XP_016674962.1	PREDICTED: B3 domain-containing transcription factor VRN1-like isoform X1 [Gossypium hirsutum]	GO:0006351(transcription, DNA-templated);GO:0006355(regulation of transcription, DNA-templated)	GO:0005634(nucleus)	GO:0003677(DNA binding)	*	*	*	sp|Q8L3W1|VRN1_ARATH	sp|Q8L3W1|VRN1_ARATH B3 domain-containing transcription factor VRN1 OS=Arabidopsis thaliana GN=VRN1 PE=1 SV=1
Ghir_A13.72.2	XP_016674962.1	PREDICTED: B3 domain-containing transcription factor VRN1-like isoform X1 [Gossypium hirsutum]	GO:0006351(transcription, DNA-templated);GO:0006355(regulation of transcription, DNA-templated)	GO:0005634(nucleus)	GO:0003677(DNA binding)	*	*	*	*	*
Ghir_A13.72.3	XP_016674962.1	PREDICTED: B3 domain-containing transcription factor VRN1-like isoform X1 [Gossypium hirsutum]	GO:0006351(transcription, DNA-templated);GO:0006355(regulation of transcription, DNA-templated)	GO:0005634(nucleus)	GO:0003677(DNA binding)	*	*	*	*	*
Ghir_A13.729.1	XP_017647559.1	PREDICTED: uncharacterized protein LOC108487694 [Gossypium arboreum]	*	*	*	*	*	*	*	*
Ghir_A13.746.1	XP_016675797.1	PREDICTED: uncharacterized protein LOC107895092 isoform X1 [Gossypium hirsutum]	*	*	*	*	*	*	*	*
Ghir_A13.753.1	XP_017617544.1	PREDICTED: uncharacterized protein LOC108462054 [Gossypium arboreum]	*	*	*	*	*	*	*	*
Ghir_A13.753.2	XP_017617544.1	PREDICTED: uncharacterized protein LOC108462054 [Gossypium arboreum]	*	*	*	*	*	*	*	*
Ghir_A13.755.1	XP_016675865.1	PREDICTED: uncharacterized protein LOC107895137 [Gossypium hirsutum]	*	*	*	*	*	*	*	*
Ghir_A13.756.1	*	*	*	*	*	*	*	*	*	*
Ghir_A13.760.1	XP_016675132.1	PREDICTED: UPF0481 protein At3g47200-like [Gossypium hirsutum]	*	GO:0016020(membrane);GO:0016021(integral component of membrane)	*	*	*	*	sp|Q9SD53|Y3720_ARATH	sp|Q9SD53|Y3720_ARATH UPF0481 protein At3g47200 OS=Arabidopsis thaliana GN=At3g47200 PE=2 SV=1
Ghir_A13.762.1	*	*	*	*	*	*	*	*	*	*
Ghir_A13.78.1	*	*	*	*	*	*	*	*	*	*
Ghir_A13.787.1	*	*	*	*	*	*	*	*	*	*
Ghir_A13.787.2	XP_012461586.1	PREDICTED: putative FBD-associated F-box protein At3g50710 [Gossypium raimondii]	*	*	*	*	*	*	*	*
Ghir_A13.787.3	XP_016675964.1	PREDICTED: F-box/FBD/LRR-repeat protein At4g26340-like [Gossypium hirsutum]	*	*	*	*	*	*	sp|Q9FM89|FDL38_ARATH	sp|Q9FM89|FDL38_ARATH F-box/FBD/LRR-repeat protein At5g56420 OS=Arabidopsis thaliana GN=At5g56420 PE=2 SV=1
Ghir_A13.807.1	XP_016709140.1	PREDICTED: uncharacterized protein LOC107923453 [Gossypium hirsutum]	*	*	*	*	*	*	*	*
Ghir_A13.807.2	XP_016709140.1	PREDICTED: uncharacterized protein LOC107923453 [Gossypium hirsutum]	*	*	*	*	*	*	*	*
Ghir_A13.821.1	XP_017631519.1	PREDICTED: uncharacterized protein LOC108474121 isoform X1 [Gossypium arboreum]	*	*	*	*	*	*	*	*
Ghir_A13.822.1	*	*	*	*	*	*	*	*	*	*
Ghir_A13.823.1	XP_016673528.1	PREDICTED: uncharacterized protein slr1919-like [Gossypium hirsutum]	GO:0006468(protein phosphorylation)	*	GO:0004672(protein kinase activity);GO:0005524(ATP binding)	K08869|ADCK, ABC1|http://www.genome.jp/dbget-bin/www_bget?ko:K08869	*	*	sp|P73121|Y1919_SYNY3	sp|P73121|Y1919_SYNY3 Uncharacterized protein slr1919 OS=Synechocystis sp. (strain PCC 6803 / Kazusa) GN=slr1919 PE=3 SV=1
Ghir_A13.826.1	*	*	*	*	*	*	*	*	*	*
Ghir_A13.828.1	KZV48870.1	Beta-galactosidase [Dorcoceras hygrometricum]	*	*	*	*	*	*	sp|P10978|POLX_TOBAC	sp|P10978|POLX_TOBAC Retrovirus-related Pol polyprotein from transposon TNT 1-94 OS=Nicotiana tabacum PE=2 SV=1
Ghir_A13.832.1	*	*	*	*	*	*	*	*	*	*
Ghir_A13.837.1	XP_016673627.1	PREDICTED: uncharacterized protein LOC107893207 [Gossypium hirsutum]	*	*	*	*	*	*	*	*
Ghir_A13.841.1	XP_012484402.1	PREDICTED: uncharacterized protein LOC105798737 isoform X1 [Gossypium raimondii]	*	*	*	*	*	*	*	*
Ghir_A13.847.1	XP_016673695.1	PREDICTED: phytochrome A-like [Gossypium hirsutum]	GO:0018298(protein-chromophore linkage);GO:0007165(signal transduction);GO:0006351(transcription, DNA-templated);GO:0006355(regulation of transcription, DNA-templated);GO:0009585(red, far-red light phototransduction);GO:0009584(detection of visible light);GO:0017006(protein-tetrapyrrole linkage);GO:0050896(response to stimulus)	*	GO:0009881(photoreceptor activity);GO:0042803(protein homodimerization activity);GO:0000155(phosphorelay sensor kinase activity)	K12120|PHYA|http://www.genome.jp/dbget-bin/www_bget?ko:K12120	ko04712(Circadian rhythm - plant)	*	sp|P14712|PHYA_ARATH	sp|P14712|PHYA_ARATH Phytochrome A OS=Arabidopsis thaliana GN=PHYA PE=1 SV=2
Ghir_A13.856.1	KHG05806.1	hypothetical protein F383_03022 [Gossypium arboreum]	*	*	GO:0016787(hydrolase activity)	K08657|TASP1|http://www.genome.jp/dbget-bin/www_bget?ko:K08657	*	*	sp|O65268|TASP1_ARATH	sp|O65268|TASP1_ARATH Putative threonine aspartase OS=Arabidopsis thaliana GN=At4g00590 PE=2 SV=3
Ghir_A13.856.2	KHG05806.1	hypothetical protein F383_03022 [Gossypium arboreum]	*	*	GO:0016787(hydrolase activity)	K08657|TASP1|http://www.genome.jp/dbget-bin/www_bget?ko:K08657	*	*	*	*
Ghir_A13.860.1	*	*	*	*	*	*	*	*	*	*
Ghir_A13.864.1	XP_016180593.1	PREDICTED: probable CCR4-associated factor 1 homolog 7 [Arachis ipaensis]	*	GO:0005634(nucleus)	GO:0003676(nucleic acid binding);GO:0004535(poly(A)-specific ribonuclease activity);GO:0016787(hydrolase activity)	K12581|CNOT7_8, CAF1, POP2|http://www.genome.jp/dbget-bin/www_bget?ko:K12581	ko03018(RNA degradation)	KOG0304(A)(mRNA deadenylase subunit)	sp|Q9LEU4|CAF1J_ARATH	sp|Q9LEU4|CAF1J_ARATH Probable CCR4-associated factor 1 homolog 10 OS=Arabidopsis thaliana GN=CAF1-10 PE=2 SV=1
Ghir_A13.88.1	XP_016703865.1	PREDICTED: mitochondrial outer membrane protein porin 2-like isoform X2 [Gossypium hirsutum]	GO:0055085(transmembrane transport)	GO:0005741(mitochondrial outer membrane)	*	K15040|VDAC2|http://www.genome.jp/dbget-bin/www_bget?ko:K15040	*	*	sp|Q84P97|VDAC5_ORYSJ	sp|Q84P97|VDAC5_ORYSJ Mitochondrial outer membrane protein porin 5 OS=Oryza sativa subsp. japonica GN=VDAC5 PE=2 SV=1
Ghir_A13.913.1	KHG26691.1	Blue copper -like protein [Gossypium arboreum]	*	*	GO:0009055(electron carrier activity)	*	*	*	sp|Q07488|BCB1_ARATH	sp|Q07488|BCB1_ARATH Blue copper protein OS=Arabidopsis thaliana GN=BCB PE=1 SV=2
Ghir_A13.921.1	*	*	*	*	*	*	*	*	*	*
Ghir_A13.922.1	XP_016737961.1	PREDICTED: uncharacterized protein LOC107947975 [Gossypium hirsutum]	*	*	*	*	*	*	sp|P0C2F6|RNHX1_ARATH	sp|P0C2F6|RNHX1_ARATH Putative ribonuclease H protein At1g65750 OS=Arabidopsis thaliana GN=At1g65750 PE=3 SV=1
Ghir_A13.923.1	XP_016727335.1	PREDICTED: probable 2-oxoglutarate-dependent dioxygenase AOP1 [Gossypium hirsutum]	GO:0055114(oxidation-reduction process)	*	GO:0046872(metal ion binding);GO:0016491(oxidoreductase activity)	*	*	*	sp|Q9ZTA3|AOP1C_ARATH	sp|Q9ZTA3|AOP1C_ARATH Probable 2-oxoglutarate-dependent dioxygenase AOP1 OS=Arabidopsis thaliana GN=AOP1 PE=2 SV=1
Ghir_A13.929.1	XP_017641508.1	PREDICTED: RING-H2 finger protein ATL43 [Gossypium arboreum]	*	GO:0016020(membrane);GO:0016021(integral component of membrane)	GO:0008270(zinc ion binding);GO:0046872(metal ion binding)	K19041|RNF38_44|http://www.genome.jp/dbget-bin/www_bget?ko:K19041	*	*	sp|Q5EAE9|ATL43_ARATH	sp|Q5EAE9|ATL43_ARATH RING-H2 finger protein ATL43 OS=Arabidopsis thaliana GN=ATL43 PE=2 SV=2
Ghir_A13.93.1	*	*	*	*	*	*	*	*	*	*
Ghir_A13.944.1	KJB16856.1	hypothetical protein B456_002G251000, partial [Gossypium raimondii]	*	*	*	*	*	*	*	*
Ghir_A13.962.1	XP_012465084.1	PREDICTED: splicing factor 3B subunit 6-like protein [Gossypium raimondii]	*	*	GO:0003676(nucleic acid binding);GO:0000166(nucleotide binding)	K12833|SF3B14|http://www.genome.jp/dbget-bin/www_bget?ko:K12833	ko03040(Spliceosome)	KOG0114(R)(Predicted RNA-binding protein (RRM superfamily))	sp|Q9FMP4|SF3B6_ARATH	sp|Q9FMP4|SF3B6_ARATH Splicing factor 3B subunit 6-like protein OS=Arabidopsis thaliana GN=At5g12190 PE=2 SV=1
Ghir_A13.973.1	XP_016729709.1	PREDICTED: transcription factor E2FB-like [Gossypium hirsutum]	GO:0006351(transcription, DNA-templated);GO:0006355(regulation of transcription, DNA-templated)	GO:0005667(transcription factor complex);GO:0005634(nucleus)	GO:0003677(DNA binding);GO:0003700(transcription factor activity, sequence-specific DNA binding)	K06620|E2F3|http://www.genome.jp/dbget-bin/www_bget?ko:K06620	*	KOG2578(K)(Transcription factor E2F/dimerization partner (TDP)-like proteins)	sp|Q9FV71|E2FB_ARATH	sp|Q9FV71|E2FB_ARATH Transcription factor E2FB OS=Arabidopsis thaliana GN=E2FB PE=1 SV=1
Ghir_A13.974.1	KJB83662.1	hypothetical protein B456_013G257100 [Gossypium raimondii]	GO:0006351(transcription, DNA-templated);GO:0006355(regulation of transcription, DNA-templated)	GO:0005667(transcription factor complex);GO:0005634(nucleus)	GO:0003677(DNA binding);GO:0003700(transcription factor activity, sequence-specific DNA binding)	K06620|E2F3|http://www.genome.jp/dbget-bin/www_bget?ko:K06620	*	*	sp|Q9FV71|E2FB_ARATH	sp|Q9FV71|E2FB_ARATH Transcription factor E2FB OS=Arabidopsis thaliana GN=E2FB PE=1 SV=1
Ghir_D01.1.1	KJB17422.1	hypothetical protein B456_003G000400 [Gossypium raimondii]	*	*	*	*	*	*	*	*
Ghir_D01.1.2	KJB68753.1	hypothetical protein B456_011G2960002 [Gossypium raimondii]	*	*	*	K01873|VARS, valS|http://www.genome.jp/dbget-bin/www_bget?ko:K01873	ko00970(Aminoacyl-tRNA biosynthesis)	KOG0800(O)(FOG: Predicted E3 ubiquitin ligase)	sp|F4KE63|SYVM2_ARATH	sp|F4KE63|SYVM2_ARATH Valine--tRNA ligase, chloroplastic/mitochondrial 2 OS=Arabidopsis thaliana GN=EMB2247 PE=3 SV=1
Ghir_D01.109.1	XP_012457890.1	PREDICTED: uncharacterized protein LOC105778687 [Gossypium raimondii]	*	*	*	*	*	*	*	*
Ghir_D01.146.1	XP_012489236.1	PREDICTED: uncharacterized protein LOC105802251 [Gossypium raimondii]	*	*	*	*	*	*	*	*
Ghir_D01.154.1	XP_012438246.1	PREDICTED: equilibrative nucleotide transporter 1-like [Gossypium raimondii]	GO:0006810(transport)	GO:0016021(integral component of membrane);GO:0016020(membrane)	GO:0005337(nucleoside transmembrane transporter activity)	K15014|SLC29A1_2_3, ENT1_2_3|http://www.genome.jp/dbget-bin/www_bget?ko:K15014	*	KOG1479(F)(Nucleoside transporter)	sp|Q8VXY7|ENT1_ARATH	sp|Q8VXY7|ENT1_ARATH Equilibrative nucleotide transporter 1 OS=Arabidopsis thaliana GN=ENT1 PE=1 SV=1
Ghir_D01.165.1	XP_012477395.1	PREDICTED: uncharacterized protein At2g29880-like [Gossypium raimondii]	*	*	*	*	*	*	*	*
Ghir_D01.168.1	*	*	*	*	*	*	*	*	*	*
Ghir_D01.170.1	XP_016707116.1	PREDICTED: uncharacterized protein LOC107921775 isoform X8 [Gossypium hirsutum]	*	*	*	*	*	KOG1694(J)(60s ribosomal protein L6)	sp|P34091|RL6_MESCR	sp|P34091|RL6_MESCR 60S ribosomal protein L6 OS=Mesembryanthemum crystallinum GN=RPL6 PE=2 SV=1
Ghir_D01.179.1	XP_017970222.1	PREDICTED: uncharacterized protein LOC18609667 isoform X1 [Theobroma cacao]	*	*	*	*	*	*	sp|Q9M2U3|ALPL_ARATH	sp|Q9M2U3|ALPL_ARATH Protein ALP1-like OS=Arabidopsis thaliana GN=At3g55350 PE=2 SV=1
Ghir_D01.180.1	XP_012477795.1	PREDICTED: uncharacterized protein LOC105793429 [Gossypium raimondii]	*	*	*	*	*	*	*	*
Ghir_D01.180.2	XP_012477795.1	PREDICTED: uncharacterized protein LOC105793429 [Gossypium raimondii]	*	*	*	*	*	*	*	*
Ghir_D01.200.1	XP_016682693.1	PREDICTED: sugar transport protein 14-like [Gossypium hirsutum]	GO:0006810(transport);GO:0055085(transmembrane transport)	GO:0016020(membrane);GO:0016021(integral component of membrane)	GO:0022891(substrate-specific transmembrane transporter activity);GO:0022857(transmembrane transporter activity);GO:0005215(transporter activity)	*	*	*	sp|Q8GW61|STP14_ARATH	sp|Q8GW61|STP14_ARATH Sugar transport protein 14 OS=Arabidopsis thaliana GN=STP14 PE=2 SV=2
Ghir_D01.201.1	XP_012466602.1	PREDICTED: uncharacterized protein LOC105785200 isoform X2 [Gossypium raimondii]	*	*	*	*	*	*	sp|O23278|PP310_ARATH	sp|O23278|PP310_ARATH Pentatricopeptide repeat-containing protein At4g14190, chloroplastic OS=Arabidopsis thaliana GN=At4g14190 PE=2 SV=2
Ghir_D01.201.2	XP_012466602.1	PREDICTED: uncharacterized protein LOC105785200 isoform X2 [Gossypium raimondii]	*	*	*	*	*	*	*	*
Ghir_D01.203.1	EMS60002.1	1,4-alpha-glucan-branching enzyme 2, chloroplastic/amyloplastic [Triticum urartu]	GO:0006810(transport);GO:0006606(protein import into nucleus);GO:0006913(nucleocytoplasmic transport)	GO:0005622(intracellular);GO:0005737(cytoplasm);GO:0005635(nuclear envelope);GO:0005634(nucleus)	GO:0008536(Ran GTPase binding)	*	*	KOG2104(U)(Nuclear transport factor 2)	sp|Q9C7F5|NTF2_ARATH	sp|Q9C7F5|NTF2_ARATH Nuclear transport factor 2 OS=Arabidopsis thaliana GN=NTF2 PE=1 SV=1
Ghir_D01.203.2	EMS60002.1	1,4-alpha-glucan-branching enzyme 2, chloroplastic/amyloplastic [Triticum urartu]	GO:0005978(glycogen biosynthetic process);GO:0005975(carbohydrate metabolic process)	*	GO:0003844(1,4-alpha-glucan branching enzyme activity);GO:0003824(catalytic activity);GO:0004553(hydrolase activity, hydrolyzing O-glycosyl compounds);GO:0043169(cation binding)	K00700|glgB|http://www.genome.jp/dbget-bin/www_bget?ko:K00700	ko00500(Starch and sucrose metabolism)	KOG2104(U)(Nuclear transport factor 2)	sp|Q41058|GLGB1_PEA	sp|Q41058|GLGB1_PEA 1,4-alpha-glucan-branching enzyme 1, chloroplastic/amyloplastic OS=Pisum sativum GN=SBEI PE=1 SV=1
Ghir_D01.203.3	EMS60002.1	1,4-alpha-glucan-branching enzyme 2, chloroplastic/amyloplastic [Triticum urartu]	GO:0005978(glycogen biosynthetic process);GO:0005975(carbohydrate metabolic process)	*	GO:0003844(1,4-alpha-glucan branching enzyme activity);GO:0003824(catalytic activity);GO:0004553(hydrolase activity, hydrolyzing O-glycosyl compounds);GO:0043169(cation binding)	K00700|glgB|http://www.genome.jp/dbget-bin/www_bget?ko:K00700	ko00500(Starch and sucrose metabolism)	KOG2104(U)(Nuclear transport factor 2)	*	*
Ghir_D01.204.1	XP_016733594.1	PREDICTED: pentatricopeptide repeat-containing protein At4g21190-like [Gossypium hirsutum]	*	*	*	*	*	*	sp|Q8LG95|PP332_ARATH	sp|Q8LG95|PP332_ARATH Pentatricopeptide repeat-containing protein At4g21190 OS=Arabidopsis thaliana GN=EMB1417 PE=2 SV=1
Ghir_D01.206.1	*	*	*	*	*	*	*	*	*	*
Ghir_D01.207.1	XP_016706581.1	PREDICTED: uncharacterized protein LOC107921210 isoform X1 [Gossypium hirsutum]	*	GO:0016020(membrane);GO:0016021(integral component of membrane)	*	K09422|MYBP|http://www.genome.jp/dbget-bin/www_bget?ko:K09422	*	*	*	*
Ghir_D01.213.1	XP_012477795.1	PREDICTED: uncharacterized protein LOC105793429 [Gossypium raimondii]	*	*	*	*	*	*	sp|P93295|M310_ARATH	sp|P93295|M310_ARATH Uncharacterized mitochondrial protein AtMg00310 OS=Arabidopsis thaliana GN=AtMg00310 PE=4 SV=1
Ghir_D01.213.2	XP_012477795.1	PREDICTED: uncharacterized protein LOC105793429 [Gossypium raimondii]	*	*	*	*	*	*	*	*
Ghir_D01.213.3	XP_016706976.1	PREDICTED: uncharacterized protein LOC107921660 [Gossypium hirsutum]	*	*	*	*	*	*	*	*
Ghir_D01.213.4	XP_012477795.1	PREDICTED: uncharacterized protein LOC105793429 [Gossypium raimondii]	*	*	*	*	*	*	*	*
Ghir_D01.214.1	XP_012461570.1	PREDICTED: uncharacterized protein LOC105781591 [Gossypium raimondii]	*	*	*	*	*	*	*	*
Ghir_D01.219.1	XP_017233063.1	PREDICTED: uncharacterized protein LOC108207110 [Daucus carota subsp. sativus]	*	*	*	*	*	*	*	*
Ghir_D01.228.1	KJB21177.1	hypothetical protein B456_003G186400 [Gossypium raimondii]	*	*	GO:0005524(ATP binding);GO:0004386(helicase activity);GO:0000166(nucleotide binding);GO:0003676(nucleic acid binding);GO:0016787(hydrolase activity)	K14811|DBP3|http://www.genome.jp/dbget-bin/www_bget?ko:K14811	*	KOG0331(A)(ATP-dependent RNA helicase)	sp|Q9C551|RH5_ARATH	sp|Q9C551|RH5_ARATH DEAD-box ATP-dependent RNA helicase 5 OS=Arabidopsis thaliana GN=RH5 PE=1 SV=1
Ghir_D01.231.1	XP_016695740.1	PREDICTED: ubiquitin carboxyl-terminal hydrolase 20-like [Gossypium hirsutum]	GO:0006511(ubiquitin-dependent protein catabolic process);GO:0016579(protein deubiquitination)	*	GO:0036459(thiol-dependent ubiquitinyl hydrolase activity)	K11855|USP36_42|http://www.genome.jp/dbget-bin/www_bget?ko:K11855	*	KOG1872(O)(Ubiquitin-specific protease)	sp|Q9FPS7|UBP20_ARATH	sp|Q9FPS7|UBP20_ARATH Ubiquitin carboxyl-terminal hydrolase 20 OS=Arabidopsis thaliana GN=UBP20 PE=2 SV=1
Ghir_D01.231.2	KJB39820.1	hypothetical protein B456_007G032000 [Gossypium raimondii]	GO:0006511(ubiquitin-dependent protein catabolic process);GO:0016579(protein deubiquitination)	*	GO:0036459(thiol-dependent ubiquitinyl hydrolase activity)	K11855|USP36_42|http://www.genome.jp/dbget-bin/www_bget?ko:K11855	*	KOG1872(O)(Ubiquitin-specific protease)	*	*
Ghir_D01.243.1	XP_012477574.1	PREDICTED: uncharacterized protein LOC105793194 [Gossypium raimondii]	*	*	*	*	*	*	*	*
Ghir_D01.246.1	XP_012467029.1	PREDICTED: uncharacterized protein LOC105785477 isoform X1 [Gossypium raimondii]	GO:0008152(metabolic process)	*	GO:0070569(uridylyltransferase activity);GO:0016791(phosphatase activity)	K00963|UGP2, galU, galF|http://www.genome.jp/dbget-bin/www_bget?ko:K00963	ko00520(Amino sugar and nucleotide sugar metabolism);ko00052(Galactose metabolism);ko00040(Pentose and glucuronate interconversions);ko00500(Starch and sucrose metabolism)	*	*	*
Ghir_D01.246.2	XP_012467029.1	PREDICTED: uncharacterized protein LOC105785477 isoform X1 [Gossypium raimondii]	GO:0008152(metabolic process)	*	GO:0070569(uridylyltransferase activity);GO:0016791(phosphatase activity)	K00963|UGP2, galU, galF|http://www.genome.jp/dbget-bin/www_bget?ko:K00963	ko00520(Amino sugar and nucleotide sugar metabolism);ko00052(Galactose metabolism);ko00040(Pentose and glucuronate interconversions);ko00500(Starch and sucrose metabolism)	*	sp|Q9GCB9|RT02_ARATH	sp|Q9GCB9|RT02_ARATH Ribosomal protein S2, mitochondrial OS=Arabidopsis thaliana GN=RPS2 PE=2 SV=1
Ghir_D01.249.1	XP_016695313.1	PREDICTED: uncharacterized protein LOC107911857 isoform X2 [Gossypium hirsutum]	*	*	*	K13832|aroDE, DHQ-SDH|http://www.genome.jp/dbget-bin/www_bget?ko:K13832	ko00400(Phenylalanine, tyrosine and tryptophan biosynthesis);ko01230(Biosynthesis of amino acids)	*	*	*
Ghir_D01.257.1	XP_012440987.1	PREDICTED: uncharacterized protein LOC105766184 isoform X1 [Gossypium raimondii]	*	*	*	*	*	*	*	*
Ghir_D01.266.1	XP_016681146.1	PREDICTED: uncharacterized protein LOC107899920 [Gossypium hirsutum]	GO:0008152(metabolic process);GO:0055114(oxidation-reduction process);GO:0006086(acetyl-CoA biosynthetic process from pyruvate)	GO:0043231(intracellular membrane-bounded organelle)	GO:0016624(oxidoreductase activity, acting on the aldehyde or oxo group of donors, disulfide as acceptor);GO:0004739(pyruvate dehydrogenase (acetyl-transferring) activity);GO:0016491(oxidoreductase activity)	K00161|PDHA, pdhA|http://www.genome.jp/dbget-bin/www_bget?ko:K00161	ko00020(Citrate cycle (TCA cycle));ko00010(Glycolysis / Gluconeogenesis);ko00620(Pyruvate metabolism);ko01200(Carbon metabolism)	KOG0225(C)(Pyruvate dehydrogenase E1, alpha subunit)	sp|P52901|ODPA1_ARATH	sp|P52901|ODPA1_ARATH Pyruvate dehydrogenase E1 component subunit alpha-1, mitochondrial OS=Arabidopsis thaliana GN=E1 ALPHA PE=1 SV=2
Ghir_D01.272.1	XP_016706918.1	PREDICTED: putative serine/threonine-protein kinase [Gossypium hirsutum]	GO:0006468(protein phosphorylation)	*	GO:0004672(protein kinase activity);GO:0004674(protein serine/threonine kinase activity);GO:0005524(ATP binding);GO:0000166(nucleotide binding)	K04733|IRAK4|http://www.genome.jp/dbget-bin/www_bget?ko:K04733	*	*	sp|C0LGG8|Y5343_ARATH	sp|C0LGG8|Y5343_ARATH Probable LRR receptor-like serine/threonine-protein kinase At1g53430 OS=Arabidopsis thaliana GN=At1g53430 PE=1 SV=1
Ghir_D01.275.1	XP_015158940.1	PREDICTED: uncharacterized protein LOC107058117 [Solanum tuberosum]	*	*	*	*	*	*	*	*
Ghir_D01.278.1	XP_012444340.1	PREDICTED: uncharacterized protein LOC105768745 [Gossypium raimondii]	*	*	*	*	*	*	*	*
Ghir_D01.286.1	KJB31163.1	hypothetical protein B456_005G179200 [Gossypium raimondii]	GO:0006415(translational termination)	*	GO:0003747(translation release factor activity)	K15033|ICT1|http://www.genome.jp/dbget-bin/www_bget?ko:K15033	*	*	*	*
Ghir_D01.286.2	KJB31163.1	hypothetical protein B456_005G179200 [Gossypium raimondii]	GO:0006415(translational termination)	*	GO:0003747(translation release factor activity)	K15033|ICT1|http://www.genome.jp/dbget-bin/www_bget?ko:K15033	*	*	*	*
Ghir_D01.287.1	XP_012458391.1	PREDICTED: uncharacterized protein LOC105779185 [Gossypium raimondii]	*	*	*	*	*	*	*	*
Ghir_D01.288.1	XP_016707902.1	PREDICTED: uncharacterized protein LOC107922394 [Gossypium hirsutum]	*	GO:0016021(integral component of membrane);GO:0016020(membrane)	*	*	*	*	*	*
Ghir_D01.313.1	XP_016751950.1	PREDICTED: uncharacterized protein LOC107960178 [Gossypium hirsutum]	*	*	GO:0008270(zinc ion binding);GO:0046872(metal ion binding)	K19619|TDP2|http://www.genome.jp/dbget-bin/www_bget?ko:K19619	*	*	*	*
Ghir_D01.313.2	XP_012489096.1	PREDICTED: uncharacterized protein LOC105802162 isoform X1 [Gossypium raimondii]	*	*	*	*	*	*	*	*
Ghir_D01.314.1	XP_016706589.1	PREDICTED: thaumatin-like protein 1b isoform X1 [Gossypium hirsutum]	*	*	*	*	*	*	sp|O80327|TLP1_PYRPY	sp|O80327|TLP1_PYRPY Thaumatin-like protein 1 OS=Pyrus pyrifolia GN=TL1 PE=1 SV=1
Ghir_D01.317.1	XP_016708004.1	PREDICTED: myb-related protein 308-like [Gossypium hirsutum]	*	*	GO:0003677(DNA binding)	K09422|MYBP|http://www.genome.jp/dbget-bin/www_bget?ko:K09422	*	*	sp|P81393|MYB08_ANTMA	sp|P81393|MYB08_ANTMA Myb-related protein 308 OS=Antirrhinum majus GN=MYB308 PE=2 SV=1
Ghir_D01.320.1	XP_016708011.1	PREDICTED: F-box/kelch-repeat protein At5g60570-like isoform X1 [Gossypium hirsutum]	*	*	*	*	*	*	sp|Q9FKJ0|FK132_ARATH	sp|Q9FKJ0|FK132_ARATH F-box/kelch-repeat protein At5g60570 OS=Arabidopsis thaliana GN=At5g60570 PE=2 SV=1
Ghir_D01.331.1	XP_012467682.1	PREDICTED: actin-100-like [Gossypium raimondii]	*	*	GO:0005524(ATP binding);GO:0000166(nucleotide binding)	K10355|ACTF|http://www.genome.jp/dbget-bin/www_bget?ko:K10355	*	KOG0676(Z)(Actin and related proteins)	sp|P53492|ACT7_ARATH	sp|P53492|ACT7_ARATH Actin-7 OS=Arabidopsis thaliana GN=ACT7 PE=1 SV=1
Ghir_D01.335.1	XP_012480785.1	PREDICTED: uncharacterized protein LOC105795650 [Gossypium raimondii]	*	*	*	*	*	*	*	*
Ghir_D01.338.1	XP_012435409.1	PREDICTED: uncharacterized protein LOC105762033 [Gossypium raimondii]	*	*	GO:0003677(DNA binding);GO:0046983(protein dimerization activity)	*	*	*	sp|Q9LN95|BH055_ARATH	sp|Q9LN95|BH055_ARATH Transcription factor bHLH55 OS=Arabidopsis thaliana GN=BHLH55 PE=2 SV=1
Ghir_D01.338.2	XP_012435409.1	PREDICTED: uncharacterized protein LOC105762033 [Gossypium raimondii]	*	*	GO:0003677(DNA binding);GO:0046983(protein dimerization activity)	*	*	*	*	*
Ghir_D01.361.1	KJB16378.1	hypothetical protein B456_002G227100 [Gossypium raimondii]	*	*	*	*	*	*	*	*
Ghir_D01.446.1	*	*	*	*	*	*	*	*	*	*
Ghir_D01.463.1	XP_016715675.1	PREDICTED: probable disease resistance protein At1g12280 isoform X1 [Gossypium hirsutum]	*	*	*	K13459|RPS2|http://www.genome.jp/dbget-bin/www_bget?ko:K13459	ko04626(Plant-pathogen interaction)	*	sp|P60838|DRL1_ARATH	sp|P60838|DRL1_ARATH Probable disease resistance protein At1g12280 OS=Arabidopsis thaliana GN=At1g12280 PE=3 SV=1
Ghir_D01.465.1	XP_016727117.1	PREDICTED: zinc finger CCCH domain-containing protein 2-like [Gossypium hirsutum]	*	*	GO:0046872(metal ion binding)	*	*	*	sp|Q9ZWA1|C3H2_ARATH	sp|Q9ZWA1|C3H2_ARATH Zinc finger CCCH domain-containing protein 2 OS=Arabidopsis thaliana GN=At1g03790 PE=2 SV=1
Ghir_D01.502.1	*	*	*	*	*	*	*	*	*	*
Ghir_D01.502.2	*	*	*	*	*	*	*	*	*	*
Ghir_D01.510.1	XP_016725198.1	PREDICTED: LEAF RUST 10 DISEASE-RESISTANCE LOCUS RECEPTOR-LIKE PROTEIN KINASE-like 2.8 [Gossypium hirsutum]	GO:0006468(protein phosphorylation)	GO:0016021(integral component of membrane);GO:0016020(membrane)	GO:0004672(protein kinase activity);GO:0005524(ATP binding);GO:0004674(protein serine/threonine kinase activity);GO:0000166(nucleotide binding);GO:0030247(polysaccharide binding)	K04730|IRAK1|http://www.genome.jp/dbget-bin/www_bget?ko:K04730	*	*	sp|P93604|LRK10_WHEAT	sp|P93604|LRK10_WHEAT Rust resistance kinase Lr10 OS=Triticum aestivum GN=LRK10 PE=2 SV=1
Ghir_D01.511.1	KJB29603.1	hypothetical protein B456_005G109700 [Gossypium raimondii]	*	GO:0016021(integral component of membrane);GO:0016020(membrane)	GO:0008381(mechanically-gated ion channel activity)	*	*	*	sp|F4IN58|PIEZO_ARATH	sp|F4IN58|PIEZO_ARATH Piezo-type mechanosensitive ion channel homolog OS=Arabidopsis thaliana GN=At2g48060/At2g48040/At2g48050 PE=2 SV=1
Ghir_D01.513.1	XP_012435768.1	PREDICTED: uncharacterized protein LOC105762561 [Gossypium raimondii]	*	*	*	*	*	*	*	*
Ghir_D01.52.1	XP_016724301.1	PREDICTED: prostatic spermine-binding protein [Gossypium hirsutum]	*	*	*	*	*	*	*	*
Ghir_D01.531.1	XP_016727984.1	PREDICTED: ras-related protein Rab11B [Gossypium hirsutum]	GO:0007264(small GTPase mediated signal transduction)	*	GO:0005525(GTP binding);GO:0016787(hydrolase activity)	K07904|RAB11A|http://www.genome.jp/dbget-bin/www_bget?ko:K07904	ko04144(Endocytosis)	KOG0087(U)(GTPase Rab11/YPT3, small G protein superfamily)	sp|Q40521|RB11B_TOBAC	sp|Q40521|RB11B_TOBAC Ras-related protein Rab11B OS=Nicotiana tabacum GN=RAB11B PE=2 SV=1
Ghir_D01.552.1	KYP38810.1	Transposon TX1 uncharacterized [Cajanus cajan]	*	*	*	*	*	*	sp|P14381|YTX2_XENLA	sp|P14381|YTX2_XENLA Transposon TX1 uncharacterized 149 kDa protein OS=Xenopus laevis PE=4 SV=1
Ghir_D01.579.1	XP_012480426.1	PREDICTED: uncharacterized protein LOC105795365 [Gossypium raimondii]	*	*	*	*	*	*	*	*
Ghir_D01.585.1	XP_016694556.1	PREDICTED: uncharacterized protein LOC107911187 [Gossypium hirsutum]	*	*	*	*	*	*	*	*
Ghir_D01.598.1	XP_016706322.1	PREDICTED: uncharacterized protein LOC107920985 isoform X3 [Gossypium hirsutum]	*	*	*	K03639|MOCS1, moaA|http://www.genome.jp/dbget-bin/www_bget?ko:K03639	ko04122(Sulfur relay system);ko00790(Folate biosynthesis)	*	sp|Q8LCY2|ISAM2_ARATH	sp|Q8LCY2|ISAM2_ARATH Iron-sulfur assembly protein IscA-like 2, mitochondrial OS=Arabidopsis thaliana GN=At5g03905 PE=2 SV=2
Ghir_D01.599.1	XP_016728913.1	PREDICTED: uncharacterized protein LOC107940016 [Gossypium hirsutum]	*	*	*	*	*	*	*	*
Ghir_D01.606.1	XP_016689335.1	PREDICTED: protein SUPPRESSOR OF GENE SILENCING 3-like [Gossypium hirsutum]	GO:0031047(gene silencing by RNA)	*	*	*	*	*	sp|A5YVF1|SGS3_SOLLC	sp|A5YVF1|SGS3_SOLLC Protein SUPPRESSOR OF GENE SILENCING 3 OS=Solanum lycopersicum GN=SGS3 PE=1 SV=1
Ghir_D01.626.1	XP_012482040.1	PREDICTED: uncharacterized protein At2g29880-like isoform X1 [Gossypium raimondii]	*	*	*	*	*	*	*	*
Ghir_D01.636.1	XP_016707105.1	PREDICTED: exosome complex component RRP43-like isoform X3 [Gossypium hirsutum]	*	*	*	K12586|RRP43, EXOSC8, OIP2|http://www.genome.jp/dbget-bin/www_bget?ko:K12586	ko03018(RNA degradation)	KOG1613(J)(Exosomal 3'-5' exoribonuclease complex, subunit Rrp43)	*	*
Ghir_D01.636.2	XP_016707106.1	PREDICTED: exosome complex component RRP43-like isoform X4 [Gossypium hirsutum]	*	*	*	K12586|RRP43, EXOSC8, OIP2|http://www.genome.jp/dbget-bin/www_bget?ko:K12586	ko03018(RNA degradation)	KOG1613(J)(Exosomal 3'-5' exoribonuclease complex, subunit Rrp43)	*	*
Ghir_D01.636.3	XP_016707106.1	PREDICTED: exosome complex component RRP43-like isoform X4 [Gossypium hirsutum]	GO:0006396(RNA processing);GO:0006401(RNA catabolic process)	GO:0000178(exosome (RNase complex))	*	K12586|RRP43, EXOSC8, OIP2|http://www.genome.jp/dbget-bin/www_bget?ko:K12586	ko03018(RNA degradation)	*	sp|Q8TYC2|RRP42_METKA	sp|Q8TYC2|RRP42_METKA Exosome complex component Rrp42 OS=Methanopyrus kandleri (strain AV19 / DSM 6324 / JCM 9639 / NBRC 100938) GN=rrp42 PE=3 SV=1
Ghir_D01.64.1	*	*	*	*	*	*	*	*	*	*
Ghir_D01.659.1	XP_016707007.1	PREDICTED: prefoldin subunit 6-like, partial [Gossypium hirsutum]	*	*	*	K04798|pfdB, PFDN6|http://www.genome.jp/dbget-bin/www_bget?ko:K04798	*	*	*	*
Ghir_D01.666.1	EPS74704.1	hypothetical protein M569_00079, partial [Genlisea aurea]	*	*	*	*	*	*	*	*
Ghir_D01.668.1	YP_004286046.1	hypothetical chloroplast RF21 [Gossypium thurberi]	*	GO:0016020(membrane);GO:0009536(plastid);GO:0016021(integral component of membrane);GO:0009507(chloroplast);GO:0009570(chloroplast stroma)	GO:0005524(ATP binding);GO:0000166(nucleotide binding)	*	*	*	sp|A0ZZ78|YCF2_GOSBA	sp|A0ZZ78|YCF2_GOSBA Protein Ycf2 OS=Gossypium barbadense GN=ycf2-A PE=3 SV=1
Ghir_D01.696.1	KJB39820.1	hypothetical protein B456_007G032000 [Gossypium raimondii]	GO:0006511(ubiquitin-dependent protein catabolic process);GO:0016579(protein deubiquitination)	*	GO:0036459(thiol-dependent ubiquitinyl hydrolase activity)	K11855|USP36_42|http://www.genome.jp/dbget-bin/www_bget?ko:K11855	*	*	*	*
Ghir_D01.698.1	XP_016693684.1	PREDICTED: tobamovirus multiplication protein 3-like [Gossypium hirsutum]	*	*	*	*	*	*	sp|Q402F3|TOM3_TOBAC	sp|Q402F3|TOM3_TOBAC Tobamovirus multiplication protein 3 OS=Nicotiana tabacum GN=TOM3 PE=1 SV=1
Ghir_D01.70.1	XP_016714672.1	PREDICTED: LEAF RUST 10 DISEASE-RESISTANCE LOCUS RECEPTOR-LIKE PROTEIN KINASE-like 2.7 isoform X1 [Gossypium hirsutum]	GO:0006468(protein phosphorylation)	GO:0016021(integral component of membrane);GO:0016020(membrane)	GO:0004672(protein kinase activity);GO:0005524(ATP binding);GO:0004674(protein serine/threonine kinase activity);GO:0000166(nucleotide binding);GO:0030247(polysaccharide binding)	*	*	*	sp|P93604|LRK10_WHEAT	sp|P93604|LRK10_WHEAT Rust resistance kinase Lr10 OS=Triticum aestivum GN=LRK10 PE=2 SV=1
Ghir_D01.708.1	XP_012466706.1	PREDICTED: uncharacterized protein LOC105785271 [Gossypium raimondii]	GO:0006468(protein phosphorylation);GO:0035556(intracellular signal transduction);GO:0016310(phosphorylation)	GO:0016020(membrane);GO:0016021(integral component of membrane);GO:0005737(cytoplasm);GO:0005634(nucleus)	GO:0003676(nucleic acid binding);GO:0004672(protein kinase activity);GO:0004674(protein serine/threonine kinase activity);GO:0005524(ATP binding);GO:0000166(nucleotide binding);GO:0016301(kinase activity)	K14498|SNRK2|http://www.genome.jp/dbget-bin/www_bget?ko:K14498	ko04016(MAPK signaling pathway - plant);ko04075(Plant hormone signal transduction)	KOG0583(T)(Serine/threonine protein kinase)	sp|Q0D4J7|SAPK2_ORYSJ	sp|Q0D4J7|SAPK2_ORYSJ Serine/threonine-protein kinase SAPK2 OS=Oryza sativa subsp. japonica GN=SAPK2 PE=1 SV=1
Ghir_D01.710.1	KJB39001.1	hypothetical protein B456_007G271500 [Gossypium raimondii]	GO:0006810(transport)	GO:0016020(membrane);GO:0016021(integral component of membrane)	*	K15111|SLC25A26|http://www.genome.jp/dbget-bin/www_bget?ko:K15111	*	*	sp|Q9FHX2|MFL1_ARATH	sp|Q9FHX2|MFL1_ARATH Protein MITOFERRINLIKE 1, chloroplastic OS=Arabidopsis thaliana GN=MFL1 PE=2 SV=1
Ghir_D01.714.1	XP_016708251.1	PREDICTED: unconventional myosin-Ic-like isoform X1 [Gossypium hirsutum]	*	GO:0016459(myosin complex)	GO:0005524(ATP binding);GO:0003774(motor activity)	*	*	*	sp|K7U9N8|OP1_MAIZE	sp|K7U9N8|OP1_MAIZE Protein OPAQUE1 OS=Zea mays GN=O1 PE=1 SV=1
Ghir_D01.717.1	YP_173374.1	hypothetical protein NitaMp027 [Nicotiana tabacum]	*	GO:0005739(mitochondrion)	*	*	*	*	sp|P93276|M030_ARATH	sp|P93276|M030_ARATH Uncharacterized mitochondrial protein AtMg00030 OS=Arabidopsis thaliana GN=AtMg00030 PE=4 SV=1
Ghir_D01.723.1	OAY45758.1	hypothetical protein MANES_07G088900 [Manihot esculenta]	GO:0006367(transcription initiation from RNA polymerase II promoter);GO:0032968(positive regulation of transcription elongation from RNA polymerase II promoter);GO:0015979(photosynthesis);GO:0006413(translational initiation)	GO:0009522(photosystem I);GO:0009579(thylakoid);GO:0016021(integral component of membrane);GO:0005634(nucleus)	GO:0003677(DNA binding);GO:0003824(catalytic activity);GO:0003743(translation initiation factor activity)	K03138|TFIIF1, GTF2F1, TFG1|http://www.genome.jp/dbget-bin/www_bget?ko:K03138	ko03022(Basal transcription factors)	*	sp|Q9SU25|T2FA_ARATH	sp|Q9SU25|T2FA_ARATH Transcription initiation factor IIF subunit alpha OS=Arabidopsis thaliana GN=RAP74 PE=1 SV=1
Ghir_D01.725.1	*	*	*	*	*	*	*	*	*	*
Ghir_D01.730.1	XP_012482053.1	PREDICTED: probable protein phosphatase 2C 35 isoform X2 [Gossypium raimondii]	GO:0006470(protein dephosphorylation)	*	GO:0003824(catalytic activity);GO:0004722(protein serine/threonine phosphatase activity);GO:0016787(hydrolase activity);GO:0004721(phosphoprotein phosphatase activity);GO:0043169(cation binding);GO:0046872(metal ion binding)	*	*	*	sp|Q8H2T0|P2C65_ORYSJ	sp|Q8H2T0|P2C65_ORYSJ Probable protein phosphatase 2C 65 OS=Oryza sativa subsp. japonica GN=Os07g0646100 PE=2 SV=1
Ghir_D01.733.1	KJB15013.1	hypothetical protein B456_002G154800 [Gossypium raimondii]	GO:0006281(DNA repair)	*	GO:0004518(nuclease activity);GO:0016788(hydrolase activity, acting on ester bonds)	K04799|FEN1, RAD2|http://www.genome.jp/dbget-bin/www_bget?ko:K04799	ko03410(Base excision repair);ko03030(DNA replication);ko03450(Non-homologous end-joining)	*	sp|C6TEX6|FEN1_SOYBN	sp|C6TEX6|FEN1_SOYBN Flap endonuclease 1 OS=Glycine max GN=FEN1 PE=2 SV=1
Ghir_D01.733.2	KJB19293.1	hypothetical protein B456_003G093700 [Gossypium raimondii]	GO:0006281(DNA repair)	*	GO:0004518(nuclease activity);GO:0016788(hydrolase activity, acting on ester bonds)	K04799|FEN1, RAD2|http://www.genome.jp/dbget-bin/www_bget?ko:K04799	ko03410(Base excision repair);ko03030(DNA replication);ko03450(Non-homologous end-joining)	*	*	*
Ghir_D01.735.1	XP_012473770.1	PREDICTED: ELMO domain-containing protein A-like isoform X5 [Gossypium raimondii]	*	*	*	*	*	*	*	*
Ghir_D01.761.1	CAN62821.1	hypothetical protein VITISV_013041 [Vitis vinifera]	*	*	*	*	*	KOG0017(R)(FOG: Transposon-encoded proteins with TYA, reverse transcriptase, integrase domains in various combinations)	sp|P20825|POL2_DROME	sp|P20825|POL2_DROME Retrovirus-related Pol polyprotein from transposon 297 OS=Drosophila melanogaster GN=pol PE=3 SV=1
Ghir_D01.762.1	XP_016740160.1	PREDICTED: uncharacterized protein LOC107949907 [Gossypium hirsutum]	*	*	*	*	*	*	*	*
Ghir_D01.767.1	KJB80870.1	hypothetical protein B456_013G157100 [Gossypium raimondii]	*	*	*	K01254|LTA4H|http://www.genome.jp/dbget-bin/www_bget?ko:K01254	ko00590(Arachidonic acid metabolism)	KOG1047(IOVE)(Bifunctional leukotriene A4 hydrolase/aminopeptidase LTA4H)	sp|O22666|RGP3_ARATH	sp|O22666|RGP3_ARATH UDP-arabinopyranose mutase 3 OS=Arabidopsis thaliana GN=RGP3 PE=1 SV=2
Ghir_D01.769.1	XP_016700135.1	PREDICTED: uncharacterized protein LOC107915494 [Gossypium hirsutum]	*	*	*	*	*	*	*	*
Ghir_D01.770.1	XP_012448366.1	PREDICTED: uncharacterized protein LOC105771443 [Gossypium raimondii]	*	*	*	*	*	*	*	*
Ghir_D01.770.2	XP_012448366.1	PREDICTED: uncharacterized protein LOC105771443 [Gossypium raimondii]	*	*	*	*	*	*	*	*
Ghir_D01.771.1	XP_012437669.1	PREDICTED: uncharacterized protein LOC105763838 [Gossypium raimondii]	*	*	*	*	*	*	*	*
Ghir_D01.773.1	XP_016704132.1	PREDICTED: RING-H2 finger protein ATL29-like [Gossypium hirsutum]	*	GO:0016021(integral component of membrane);GO:0016020(membrane)	GO:0008270(zinc ion binding);GO:0046872(metal ion binding)	*	*	*	sp|Q7XLY8|ATL41_ORYSJ	sp|Q7XLY8|ATL41_ORYSJ E3 ubiquitin-protein ligase Os04g0590900 OS=Oryza sativa subsp. japonica GN=Os04g0590900 PE=2 SV=2
Ghir_D01.781.1	KJB15491.1	hypothetical protein B456_002G180800 [Gossypium raimondii]	*	*	*	K02917|RP-L35Ae, RPL35A|http://www.genome.jp/dbget-bin/www_bget?ko:K02917	ko03010(Ribosome)	*	*	*
Ghir_D01.784.1	XP_012461392.1	PREDICTED: uncharacterized protein LOC105781396 [Gossypium raimondii]	*	*	*	*	*	*	*	*
Ghir_D01.803.1	XP_012467510.1	PREDICTED: uncharacterized protein LOC105785864 isoform X2 [Gossypium raimondii]	*	*	GO:0003676(nucleic acid binding);GO:0005524(ATP binding);GO:0004386(helicase activity);GO:0000166(nucleotide binding);GO:0016787(hydrolase activity)	K12815|DHX38, PRP16|http://www.genome.jp/dbget-bin/www_bget?ko:K12815	ko03040(Spliceosome)	*	*	*
Ghir_D01.835.1	XP_016679132.1	PREDICTED: uncharacterized mitochondrial protein AtMg00810-like [Gossypium hirsutum]	*	*	*	*	*	*	sp|P04146|COPIA_DROME	sp|P04146|COPIA_DROME Copia protein OS=Drosophila melanogaster GN=GIP PE=1 SV=3
Ghir_D01.835.2	XP_016679132.1	PREDICTED: uncharacterized mitochondrial protein AtMg00810-like [Gossypium hirsutum]	*	*	*	*	*	*	*	*
Ghir_D01.835.3	XP_016679132.1	PREDICTED: uncharacterized mitochondrial protein AtMg00810-like [Gossypium hirsutum]	*	*	*	*	*	*	*	*
Ghir_D01.842.1	XP_016666745.1	PREDICTED: uncharacterized protein LOC107887112 [Gossypium hirsutum]	*	GO:0005739(mitochondrion);GO:0009507(chloroplast);GO:0009536(plastid)	*	K11807|WDTC1|http://www.genome.jp/dbget-bin/www_bget?ko:K11807	*	*	*	*
Ghir_D01.860.1	*	*	*	*	*	*	*	*	*	*
Ghir_D01.868.1	XP_016725055.1	PREDICTED: uncharacterized protein LOC107936798 [Gossypium hirsutum]	*	*	*	*	*	*	sp|P10978|POLX_TOBAC	sp|P10978|POLX_TOBAC Retrovirus-related Pol polyprotein from transposon TNT 1-94 OS=Nicotiana tabacum PE=2 SV=1
Ghir_D01.877.1	*	*	*	*	*	*	*	*	*	*
Ghir_D01.886.1	XP_016754149.1	PREDICTED: uncharacterized protein At2g29880-like [Gossypium hirsutum]	*	*	*	*	*	*	sp|O82368|Y2988_ARATH	sp|O82368|Y2988_ARATH Uncharacterized protein At2g29880 OS=Arabidopsis thaliana GN=At2g29880 PE=2 SV=1
Ghir_D01.909.1	XP_012440896.1	PREDICTED: uncharacterized protein LOC105766114 isoform X2 [Gossypium raimondii]	*	*	*	*	*	*	*	*
Ghir_D01.95.1	XP_016702632.1	PREDICTED: phosphoinositide phospholipase C 5-like isoform X2 [Gossypium hirsutum]	GO:0035556(intracellular signal transduction)	*	*	K05857|PLCD|http://www.genome.jp/dbget-bin/www_bget?ko:K05857	ko04070(Phosphatidylinositol signaling system);ko00562(Inositol phosphate metabolism)	KOG2124(T)(Glycosylphosphatidylinositol anchor synthesis protein)	sp|Q944C2|PLCD5_ARATH	sp|Q944C2|PLCD5_ARATH Phosphoinositide phospholipase C 5 OS=Arabidopsis thaliana GN=PLC5 PE=2 SV=2
Ghir_D02.103.1	*	*	*	*	*	*	*	*	*	*
Ghir_D02.118.1	*	*	*	*	*	*	*	*	*	*
Ghir_D02.135.1	XP_016702246.1	PREDICTED: probable LRR receptor-like serine/threonine-protein kinase At3g47570 [Gossypium hirsutum]	*	*	*	*	*	*	sp|P10978|POLX_TOBAC	sp|P10978|POLX_TOBAC Retrovirus-related Pol polyprotein from transposon TNT 1-94 OS=Nicotiana tabacum PE=2 SV=1
Ghir_D02.140.1	XP_016680382.1	PREDICTED: uncharacterized protein LOC107899239 [Gossypium hirsutum]	*	*	*	*	*	*	*	*
Ghir_D02.140.2	XP_016693684.1	PREDICTED: tobamovirus multiplication protein 3-like [Gossypium hirsutum]	*	GO:0016020(membrane);GO:0016021(integral component of membrane)	*	*	*	*	sp|Q402F3|TOM3_TOBAC	sp|Q402F3|TOM3_TOBAC Tobamovirus multiplication protein 3 OS=Nicotiana tabacum GN=TOM3 PE=1 SV=1
Ghir_D02.143.1	XP_012453513.1	PREDICTED: uncharacterized protein LOC105775549 [Gossypium raimondii]	*	*	*	*	*	*	sp|P0C2F6|RNHX1_ARATH	sp|P0C2F6|RNHX1_ARATH Putative ribonuclease H protein At1g65750 OS=Arabidopsis thaliana GN=At1g65750 PE=3 SV=1
Ghir_D02.144.1	XP_012478318.1	PREDICTED: uncharacterized protein LOC105793946 isoform X1 [Gossypium raimondii]	*	*	*	*	*	*	sp|Q9FFJ8|LIMYB_ARATH	sp|Q9FFJ8|LIMYB_ARATH L10-interacting MYB domain-containing protein OS=Arabidopsis thaliana GN=LIMYB PE=1 SV=1
Ghir_D02.155.1	KJB29344.1	hypothetical protein B456_005G095800 [Gossypium raimondii]	*	*	*	*	*	*	*	*
Ghir_D02.157.1	XP_012487919.1	PREDICTED: uncharacterized protein LOC105801131 [Gossypium raimondii]	*	*	*	*	*	*	*	*
Ghir_D02.157.2	XP_017621332.1	PREDICTED: uncharacterized protein LOC108465512 [Gossypium arboreum]	*	*	*	*	*	*	*	*
Ghir_D02.157.3	XP_012448720.1	PREDICTED: uncharacterized protein LOC105771883 [Gossypium raimondii]	*	*	*	*	*	*	*	*
Ghir_D02.159.1	KJB45678.1	hypothetical protein B456_007G320000 [Gossypium raimondii]	GO:0006412(translation)	GO:0005622(intracellular);GO:0005840(ribosome);GO:0030529(intracellular ribonucleoprotein complex);GO:0009507(chloroplast);GO:0009536(plastid)	GO:0003735(structural constituent of ribosome)	K02913|RP-L33, MRPL33, rpmG|http://www.genome.jp/dbget-bin/www_bget?ko:K02913	ko03010(Ribosome)	*	sp|Q2L929|RK33_GOSHI	sp|Q2L929|RK33_GOSHI 50S ribosomal protein L33, chloroplastic OS=Gossypium hirsutum GN=rpl33 PE=3 SV=1
Ghir_D02.189.1	XP_016724353.1	PREDICTED: zinc finger BED domain-containing protein RICESLEEPER 3-like isoform X1 [Gossypium hirsutum]	*	*	*	*	*	*	sp|P03010|TRAC9_MAIZE	sp|P03010|TRAC9_MAIZE Putative AC9 transposase OS=Zea mays PE=4 SV=1
Ghir_D02.192.1	XP_016694050.1	PREDICTED: uncharacterized protein LOC107910633 isoform X13 [Gossypium hirsutum]	*	*	*	K12599|SKI2, SKIV2L|http://www.genome.jp/dbget-bin/www_bget?ko:K12599	ko03018(RNA degradation)	KOG2194(OR)(Aminopeptidases of the M20 family)	sp|O81363|RS4_PRUAR	sp|O81363|RS4_PRUAR 40S ribosomal protein S4 OS=Prunus armeniaca GN=RPS4 PE=2 SV=1
Ghir_D02.192.2	XP_016694046.1	PREDICTED: uncharacterized protein LOC107910633 isoform X9 [Gossypium hirsutum]	*	*	*	K12599|SKI2, SKIV2L|http://www.genome.jp/dbget-bin/www_bget?ko:K12599	ko03018(RNA degradation)	KOG0378(J)(40S ribosomal protein S4)	*	*
Ghir_D02.197.1	XP_016676486.1	PREDICTED: L10-interacting MYB domain-containing protein-like [Gossypium hirsutum]	*	*	*	*	*	*	sp|Q9FFJ8|LIMYB_ARATH	sp|Q9FFJ8|LIMYB_ARATH L10-interacting MYB domain-containing protein OS=Arabidopsis thaliana GN=LIMYB PE=1 SV=1
Ghir_D02.201.1	KJB29933.1	hypothetical protein B456_005G124300, partial [Gossypium raimondii]	*	*	*	*	*	*	*	*
Ghir_D02.203.1	XP_016693559.1	PREDICTED: 40S ribosomal protein S4-like [Gossypium hirsutum]	GO:0006412(translation)	GO:0005622(intracellular);GO:0005840(ribosome);GO:0030529(intracellular ribonucleoprotein complex);GO:0005737(cytoplasm)	GO:0003735(structural constituent of ribosome);GO:0003723(RNA binding);GO:0019843(rRNA binding)	K02987|RP-S4e, RPS4|http://www.genome.jp/dbget-bin/www_bget?ko:K02987	ko03010(Ribosome)	KOG0378(J)(40S ribosomal protein S4)	sp|P46299|RS4_GOSHI	sp|P46299|RS4_GOSHI 40S ribosomal protein S4 OS=Gossypium hirsutum GN=RPS4 PE=2 SV=1
Ghir_D02.205.1	*	*	*	*	*	*	*	*	*	*
Ghir_D02.210.1	XP_012478419.1	PREDICTED: uncharacterized protein LOC105794009 isoform X1 [Gossypium raimondii]	*	*	*	K11267|PDS5|http://www.genome.jp/dbget-bin/www_bget?ko:K11267	*	*	sp|Q0WPZ6|PP158_ARATH	sp|Q0WPZ6|PP158_ARATH Pentatricopeptide repeat-containing protein At2g17140 OS=Arabidopsis thaliana GN=At2g17140 PE=2 SV=1
Ghir_D02.214.1	KJB30035.1	hypothetical protein B456_005G128300 [Gossypium raimondii]	*	*	*	*	*	*	*	*
Ghir_D02.225.1	KJB27447.1	hypothetical protein B456_005G137300 [Gossypium raimondii]	*	*	*	K06268|PPP3R, CNB|http://www.genome.jp/dbget-bin/www_bget?ko:K06268	*	*	sp|Q8LAS7|CNBL2_ARATH	sp|Q8LAS7|CNBL2_ARATH Calcineurin B-like protein 2 OS=Arabidopsis thaliana GN=CBL2 PE=1 SV=2
Ghir_D02.235.1	JAU08533.1	Transposon Ty3-I Gag-Pol polyprotein [Noccaea caerulescens]	*	*	*	*	*	KOG0017(R)(FOG: Transposon-encoded proteins with TYA, reverse transcriptase, integrase domains in various combinations)	sp|Q7LHG5|YI31B_YEAST	sp|Q7LHG5|YI31B_YEAST Transposon Ty3-I Gag-Pol polyprotein OS=Saccharomyces cerevisiae (strain ATCC 204508 / S288c) GN=TY3B-I PE=3 SV=2
Ghir_D02.243.1	KJB33091.1	hypothetical protein B456_006G043100 [Gossypium raimondii]	*	*	*	*	*	*	sp|Q38899|ORC2_ARATH	sp|Q38899|ORC2_ARATH Origin of replication complex subunit 2 OS=Arabidopsis thaliana GN=ORC2 PE=1 SV=1
Ghir_D02.243.2	KJB30116.1	hypothetical protein B456_005G130400 [Gossypium raimondii]	GO:0006260(DNA replication)	GO:0000808(origin recognition complex);GO:0005634(nucleus)	*	K02604|ORC2|http://www.genome.jp/dbget-bin/www_bget?ko:K02604	*	KOG0087(U)(GTPase Rab11/YPT3, small G protein superfamily)	*	*
Ghir_D02.245.1	BAD66815.1	orf174 (mitochondrion) [Beta vulgaris subsp. vulgaris]	*	GO:0005739(mitochondrion);GO:0009536(plastid);GO:0009507(chloroplast)	*	*	*	*	sp|Q1KXP9|YCF15_HELAN	sp|Q1KXP9|YCF15_HELAN Putative uncharacterized protein ycf15 OS=Helianthus annuus GN=ycf15-A PE=5 SV=1
Ghir_D02.247.1	XP_012478318.1	PREDICTED: uncharacterized protein LOC105793946 isoform X1 [Gossypium raimondii]	*	*	*	*	*	*	*	*
Ghir_D02.25.1	XP_016731081.1	PREDICTED: uncharacterized protein LOC107941963 isoform X1 [Gossypium hirsutum]	*	*	*	*	*	*	*	*
Ghir_D02.250.1	*	*	*	*	*	*	*	*	*	*
Ghir_D02.257.1	XP_012490164.1	PREDICTED: uncharacterized protein LOC105802834 isoform X2 [Gossypium raimondii]	*	*	*	*	*	KOG0070(U)(GTP-binding ADP-ribosylation factor Arf1)	sp|P40940|ARF3_ARATH	sp|P40940|ARF3_ARATH ADP-ribosylation factor 3 OS=Arabidopsis thaliana GN=ARF3 PE=1 SV=2
Ghir_D02.257.2	XP_012456960.1	PREDICTED: uncharacterized protein LOC105777968 isoform X1 [Gossypium raimondii]	GO:0007076(mitotic chromosome condensation);GO:0007264(small GTPase mediated signal transduction)	GO:0000796(condensin complex);GO:0005622(intracellular)	GO:0000166(nucleotide binding);GO:0005525(GTP binding)	K06678|YCG1, CAPG|http://www.genome.jp/dbget-bin/www_bget?ko:K06678	*	KOG0070(U)(GTP-binding ADP-ribosylation factor Arf1)	sp|Q96361|ARF1_BRARP	sp|Q96361|ARF1_BRARP ADP-ribosylation factor 1 OS=Brassica rapa subsp. pekinensis GN=ARF1 PE=2 SV=3
Ghir_D02.262.1	*	*	*	*	*	*	*	*	*	*
Ghir_D02.263.1	XP_017216983.1	PREDICTED: uncharacterized protein LOC108194534 [Daucus carota subsp. sativus]	*	*	*	*	*	*	*	*
Ghir_D02.289.1	*	*	*	*	*	*	*	*	*	*
Ghir_D02.296.1	*	*	*	*	*	*	*	*	*	*
Ghir_D02.297.1	XP_012479130.1	PREDICTED: F-box only protein 6-like [Gossypium raimondii]	*	*	*	*	*	*	sp|Q9FZK1|FBX6_ARATH	sp|Q9FZK1|FBX6_ARATH F-box only protein 6 OS=Arabidopsis thaliana GN=FBX6 PE=2 SV=1
Ghir_D02.299.1	XP_012479141.1	PREDICTED: glucuronoxylan 4-O-methyltransferase 1 [Gossypium raimondii]	GO:0045492(xylan biosynthetic process)	GO:0016020(membrane);GO:0016021(integral component of membrane)	*	*	*	*	sp|Q9C7F9|MT127_ARATH	sp|Q9C7F9|MT127_ARATH Probable methyltransferase At1g27930 OS=Arabidopsis thaliana GN=At1g27930 PE=1 SV=1
Ghir_D02.312.1	XP_012479266.1	PREDICTED: CTP synthase-like isoform X1 [Gossypium raimondii]	GO:0006541(glutamine metabolic process);GO:0006221(pyrimidine nucleotide biosynthetic process);GO:0044210('de novo' CTP biosynthetic process)	*	GO:0005524(ATP binding);GO:0003883(CTP synthase activity);GO:0000166(nucleotide binding);GO:0016874(ligase activity)	K01937|pyrG, CTPS|http://www.genome.jp/dbget-bin/www_bget?ko:K01937	ko00240(Pyrimidine metabolism)	KOG2387(F)(CTP synthase (UTP-ammonia lyase))	sp|Q54V77|PYRG_DICDI	sp|Q54V77|PYRG_DICDI CTP synthase OS=Dictyostelium discoideum GN=ctps PE=3 SV=1
Ghir_D02.314.1	XP_012461662.1	PREDICTED: uncharacterized protein LOC105781691 [Gossypium raimondii]	*	*	*	*	*	*	*	*
Ghir_D02.314.2	XP_012461662.1	PREDICTED: uncharacterized protein LOC105781691 [Gossypium raimondii]	*	*	*	*	*	*	*	*
Ghir_D02.314.3	XP_012461392.1	PREDICTED: uncharacterized protein LOC105781396 [Gossypium raimondii]	*	*	*	*	*	*	*	*
Ghir_D02.319.1	XP_016692813.1	PREDICTED: ARM REPEAT PROTEIN INTERACTING WITH ABF2 [Gossypium hirsutum]	*	*	*	*	*	*	*	*
Ghir_D02.330.1	XP_015084421.1	PREDICTED: LOW QUALITY PROTEIN: retrovirus-related Pol polyprotein from transposon TNT 1-94 [Solanum pennellii]	*	*	*	*	*	*	sp|P10978|POLX_TOBAC	sp|P10978|POLX_TOBAC Retrovirus-related Pol polyprotein from transposon TNT 1-94 OS=Nicotiana tabacum PE=2 SV=1
Ghir_D02.35.1	XP_012481695.1	PREDICTED: actin-related protein 2/3 complex subunit 4 [Gossypium raimondii]	GO:0034314(Arp2/3 complex-mediated actin nucleation);GO:0030041(actin filament polymerization)	GO:0005737(cytoplasm);GO:0005885(Arp2/3 protein complex);GO:0005856(cytoskeleton);GO:0015629(actin cytoskeleton)	GO:0003779(actin binding)	K05755|ARPC4|http://www.genome.jp/dbget-bin/www_bget?ko:K05755	ko04144(Endocytosis)	KOG1876(Z)(Actin-related protein Arp2/3 complex, subunit ARPC4)	sp|F4JUL9|ARPC4_ARATH	sp|F4JUL9|ARPC4_ARATH Actin-related protein 2/3 complex subunit 4 OS=Arabidopsis thaliana GN=ARPC4 PE=1 SV=1
Ghir_D02.355.1	KJB23526.1	hypothetical protein B456_004G103000, partial [Gossypium raimondii]	*	*	*	K13205|AAR2, C20orf4|http://www.genome.jp/dbget-bin/www_bget?ko:K13205	*	KOG1257(C)(NADP+-dependent malic enzyme)	sp|P37225|MAON_SOLTU	sp|P37225|MAON_SOLTU NAD-dependent malic enzyme 59 kDa isoform, mitochondrial OS=Solanum tuberosum PE=1 SV=1
Ghir_D02.359.1	XP_016675718.1	PREDICTED: uncharacterized protein LOC107895036 [Gossypium hirsutum]	*	*	*	*	*	*	*	*
Ghir_D02.359.2	XP_012461392.1	PREDICTED: uncharacterized protein LOC105781396 [Gossypium raimondii]	*	*	*	*	*	*	*	*
Ghir_D02.36.1	XP_016722344.1	PREDICTED: pentatricopeptide repeat-containing protein At1g04840-like [Gossypium hirsutum]	*	*	GO:0008270(zinc ion binding)	*	*	*	sp|Q9MAT2|PPR10_ARATH	sp|Q9MAT2|PPR10_ARATH Pentatricopeptide repeat-containing protein At1g04840 OS=Arabidopsis thaliana GN=PCMP-H64 PE=2 SV=1
Ghir_D02.377.1	XP_012479842.1	PREDICTED: transcription factor TCP21 [Gossypium raimondii]	*	*	*	*	*	*	sp|Q9FTA2|TCP21_ARATH	sp|Q9FTA2|TCP21_ARATH Transcription factor TCP21 OS=Arabidopsis thaliana GN=TCP21 PE=1 SV=1
Ghir_D02.379.1	XP_017621332.1	PREDICTED: uncharacterized protein LOC108465512 [Gossypium arboreum]	*	*	*	*	*	*	*	*
Ghir_D02.38.1	KJB59793.1	hypothetical protein B456_009G272600 [Gossypium raimondii]	*	*	*	*	*	*	*	*
Ghir_D02.404.1	XP_012480037.1	PREDICTED: transcription factor bHLH143 [Gossypium raimondii]	*	*	*	*	*	*	*	*
Ghir_D02.41.1	XP_016714328.1	PREDICTED: uncharacterized protein LOC107927736 isoform X1 [Gossypium hirsutum]	*	GO:0016020(membrane);GO:0016021(integral component of membrane)	*	*	*	*	*	*
Ghir_D02.413.1	XP_012480098.1	PREDICTED: probable NAD(P)H dehydrogenase (quinone) FQR1-like 2 [Gossypium raimondii]	GO:0045892(negative regulation of transcription, DNA-templated)	*	GO:0010181(FMN binding);GO:0016491(oxidoreductase activity)	K03809|wrbA|http://www.genome.jp/dbget-bin/www_bget?ko:K03809	ko00130(Ubiquinone and other terpenoid-quinone biosynthesis)	KOG3135(R)(1,4-benzoquinone reductase-like; Trp repressor binding protein-like/protoplast-secreted protein)	sp|O23207|FQRL2_ARATH	sp|O23207|FQRL2_ARATH Probable NAD(P)H dehydrogenase (quinone) FQR1-like 2 OS=Arabidopsis thaliana GN=At4g36750 PE=1 SV=1
Ghir_D02.466.1	KCW55427.1	hypothetical protein EUGRSUZ_I01330 [Eucalyptus grandis]	*	GO:0005840(ribosome)	*	K19033|PSRP4|http://www.genome.jp/dbget-bin/www_bget?ko:K19033	*	*	*	*
Ghir_D02.496.1	XP_016685726.1	PREDICTED: pentatricopeptide repeat-containing protein At2g01860-like [Gossypium hirsutum]	*	*	*	*	*	*	sp|Q5XET4|PP142_ARATH	sp|Q5XET4|PP142_ARATH Pentatricopeptide repeat-containing protein At2g01860 OS=Arabidopsis thaliana GN=EMB975 PE=2 SV=1
Ghir_D02.523.1	XP_016728581.1	PREDICTED: uncharacterized protein LOC107939727 isoform X1 [Gossypium hirsutum]	GO:0006351(transcription, DNA-templated);GO:0006355(regulation of transcription, DNA-templated);GO:0006508(proteolysis)	*	GO:0003677(DNA binding);GO:0046983(protein dimerization activity);GO:0008234(cysteine-type peptidase activity);GO:0003676(nucleic acid binding)	K08592|SENP1|http://www.genome.jp/dbget-bin/www_bget?ko:K08592	*	KOG0778(O)(Protease, Ulp1 family)	sp|Q75HY5|RSLE3_ORYSJ	sp|Q75HY5|RSLE3_ORYSJ Zinc finger BED domain-containing protein RICESLEEPER 3 OS=Oryza sativa subsp. japonica GN=Os05g0583200 PE=2 SV=1
Ghir_D02.524.1	KJB27888.1	hypothetical protein B456_005G014900 [Gossypium raimondii]	*	*	*	K08592|SENP1|http://www.genome.jp/dbget-bin/www_bget?ko:K08592	*	KOG0778(O)(Protease, Ulp1 family)	sp|Q94F30|ESD4_ARATH	sp|Q94F30|ESD4_ARATH Ubiquitin-like-specific protease ESD4 OS=Arabidopsis thaliana GN=ESD4 PE=1 SV=1
Ghir_D02.534.1	*	*	*	*	*	*	*	*	*	*
Ghir_D02.545.1	XP_016722368.1	PREDICTED: translation initiation factor IF-2, chloroplastic-like [Gossypium hirsutum]	GO:0006413(translational initiation)	GO:0005622(intracellular);GO:0009941(chloroplast envelope);GO:0009507(chloroplast);GO:0009570(chloroplast stroma)	GO:0003924(GTPase activity);GO:0003743(translation initiation factor activity);GO:0000166(nucleotide binding);GO:0005525(GTP binding)	K02519|infB, MTIF2|http://www.genome.jp/dbget-bin/www_bget?ko:K02519	*	KOG3475(J)(60S ribosomal protein L37)	sp|Q9SHI1|IF2C_ARATH	sp|Q9SHI1|IF2C_ARATH Translation initiation factor IF-2, chloroplastic OS=Arabidopsis thaliana GN=At1g17220 PE=2 SV=2
Ghir_D02.547.1	XP_012481717.1	PREDICTED: UV radiation resistance-associated gene protein-like isoform X1 [Gossypium raimondii]	*	*	*	*	*	*	*	*
Ghir_D02.548.1	XP_012481717.1	PREDICTED: UV radiation resistance-associated gene protein-like isoform X1 [Gossypium raimondii]	*	*	*	*	*	*	*	*
Ghir_D02.553.1	XP_016714320.1	PREDICTED: cytochrome P450 CYP749A22-like [Gossypium hirsutum]	GO:0055114(oxidation-reduction process)	*	GO:0004497(monooxygenase activity);GO:0016705(oxidoreductase activity, acting on paired donors, with incorporation or reduction of molecular oxygen);GO:0020037(heme binding);GO:0046872(metal ion binding);GO:0005506(iron ion binding);GO:0016491(oxidoreductase activity)	K14999|CYP6|http://www.genome.jp/dbget-bin/www_bget?ko:K14999	*	*	sp|H2DH17|C7A22_PANGI	sp|H2DH17|C7A22_PANGI Cytochrome P450 CYP749A22 OS=Panax ginseng PE=2 SV=1
Ghir_D02.553.2	XP_016714320.1	PREDICTED: cytochrome P450 CYP749A22-like [Gossypium hirsutum]	*	*	*	K14999|CYP6|http://www.genome.jp/dbget-bin/www_bget?ko:K14999	*	*	*	*
Ghir_D02.553.3	XP_016714320.1	PREDICTED: cytochrome P450 CYP749A22-like [Gossypium hirsutum]	*	*	*	K14999|CYP6|http://www.genome.jp/dbget-bin/www_bget?ko:K14999	*	*	*	*
Ghir_D02.585.1	ACB28472.1	polyprotein, partial [Ananas comosus]	*	*	*	*	*	*	sp|P0CT41|TF212_SCHPO	sp|P0CT41|TF212_SCHPO Transposon Tf2-12 polyprotein OS=Schizosaccharomyces pombe (strain 972 / ATCC 24843) GN=Tf2-12 PE=3 SV=1
Ghir_D02.585.2	XP_012448868.1	PREDICTED: uncharacterized protein LOC105772073 [Gossypium raimondii]	*	*	*	*	*	*	*	*
Ghir_D02.598.1	XP_012482134.1	PREDICTED: probable acyl-CoA dehydrogenase IBR3 isoform X1 [Gossypium raimondii]	GO:0008152(metabolic process);GO:0055114(oxidation-reduction process)	*	GO:0050660(flavin adenine dinucleotide binding);GO:0003995(acyl-CoA dehydrogenase activity);GO:0016627(oxidoreductase activity, acting on the CH-CH group of donors)	K00249|ACADM, acd|http://www.genome.jp/dbget-bin/www_bget?ko:K00249	ko00280(Valine, leucine and isoleucine degradation);ko00640(Propanoate metabolism);ko00071(Fatty acid degradation);ko00410(beta-Alanine metabolism);ko01200(Carbon metabolism);ko01212(Fatty acid metabolism)	*	sp|Q8RWZ3|IBR3_ARATH	sp|Q8RWZ3|IBR3_ARATH Probable acyl-CoA dehydrogenase IBR3 OS=Arabidopsis thaliana GN=IBR3 PE=1 SV=1
Ghir_D02.601.1	*	*	*	*	*	*	*	*	*	*
Ghir_D02.61.1	*	*	*	*	*	*	*	*	*	*
Ghir_D02.617.1	*	*	*	*	*	*	*	*	*	*
Ghir_D02.638.1	KHG13878.1	hypothetical protein F383_19164 [Gossypium arboreum]	*	*	*	*	*	*	*	*
Ghir_D02.646.1	KQL22535.1	hypothetical protein SETIT_029317mg [Setaria italica]	*	*	*	K00102|dld, LDHD|http://www.genome.jp/dbget-bin/www_bget?ko:K00102	ko00620(Pyruvate metabolism)	*	sp|Q94AX4|DLD_ARATH	sp|Q94AX4|DLD_ARATH D-lactate dehydrogenase [cytochrome], mitochondrial OS=Arabidopsis thaliana GN=DLD PE=1 SV=1
Ghir_D02.654.1	XP_012842863.1	PREDICTED: uncharacterized protein LOC105963045 [Erythranthe guttata]	*	*	*	*	*	KOG0017(R)(FOG: Transposon-encoded proteins with TYA, reverse transcriptase, integrase domains in various combinations)	sp|Q7LHG5|YI31B_YEAST	sp|Q7LHG5|YI31B_YEAST Transposon Ty3-I Gag-Pol polyprotein OS=Saccharomyces cerevisiae (strain ATCC 204508 / S288c) GN=TY3B-I PE=3 SV=2
Ghir_D02.660.1	XP_012457223.1	PREDICTED: uncharacterized protein LOC105778144 [Gossypium raimondii]	*	*	*	*	*	*	*	*
Ghir_D02.670.1	*	*	*	*	*	*	*	*	*	*
Ghir_D02.678.1	XP_016726351.1	PREDICTED: uncharacterized protein LOC107937868 [Gossypium hirsutum]	*	*	*	*	*	*	*	*
Ghir_D02.678.2	XP_016726351.1	PREDICTED: uncharacterized protein LOC107937868 [Gossypium hirsutum]	*	*	*	*	*	*	*	*
Ghir_D02.679.1	KHG12199.1	hypothetical protein F383_16931 [Gossypium arboreum]	*	*	*	*	*	*	*	*
Ghir_D02.684.1	XP_017647936.1	PREDICTED: uncharacterized protein LOC108488145 [Gossypium arboreum]	*	*	*	*	*	*	*	*
Ghir_D02.686.1	XP_016706505.1	PREDICTED: uncharacterized protein LOC107921143 isoform X4 [Gossypium hirsutum]	*	*	*	K20280|TRAPPC5, TRS31|http://www.genome.jp/dbget-bin/www_bget?ko:K20280	*	KOG3315(U)(Transport protein particle (TRAPP) complex subunit)	sp|Q54YG5|TPPC5_DICDI	sp|Q54YG5|TPPC5_DICDI Trafficking protein particle complex subunit 5 OS=Dictyostelium discoideum GN=trappc5 PE=3 SV=1
Ghir_D02.696.1	XP_012477555.1	PREDICTED: uncharacterized protein LOC105793175 [Gossypium raimondii]	*	*	*	*	*	*	*	*
Ghir_D02.719.1	XP_012461339.1	PREDICTED: uncharacterized protein LOC105781340 [Gossypium raimondii]	*	*	*	*	*	*	*	*
Ghir_D02.719.2	XP_012434754.1	PREDICTED: uncharacterized protein LOC105761482 [Gossypium raimondii]	*	*	*	*	*	*	sp|P93295|M310_ARATH	sp|P93295|M310_ARATH Uncharacterized mitochondrial protein AtMg00310 OS=Arabidopsis thaliana GN=AtMg00310 PE=4 SV=1
Ghir_D02.720.1	XP_012491186.1	PREDICTED: glutathione S-transferase F9-like [Gossypium raimondii]	*	*	GO:0016740(transferase activity)	K00799|GST, gst|http://www.genome.jp/dbget-bin/www_bget?ko:K00799	ko00480(Glutathione metabolism)	*	sp|O80852|GSTF9_ARATH	sp|O80852|GSTF9_ARATH Glutathione S-transferase F9 OS=Arabidopsis thaliana GN=GSTF9 PE=1 SV=1
Ghir_D02.737.1	XP_012438650.1	PREDICTED: zinc finger BED domain-containing protein RICESLEEPER 2-like isoform X2 [Gossypium raimondii]	*	*	*	*	*	*	sp|Q75HY5|RSLE3_ORYSJ	sp|Q75HY5|RSLE3_ORYSJ Zinc finger BED domain-containing protein RICESLEEPER 3 OS=Oryza sativa subsp. japonica GN=Os05g0583200 PE=2 SV=1
Ghir_D02.737.2	XP_016740977.1	PREDICTED: zinc finger BED domain-containing protein RICESLEEPER 2-like [Gossypium hirsutum]	*	*	*	*	*	*	sp|Q6AVI0|RSLE2_ORYSJ	sp|Q6AVI0|RSLE2_ORYSJ Zinc finger BED domain-containing protein RICESLEEPER 2 OS=Oryza sativa subsp. japonica GN=Os03g0733400 PE=2 SV=1
Ghir_D02.738.1	XP_017632546.1	PREDICTED: uncharacterized protein LOC108475046 [Gossypium arboreum]	*	*	*	*	*	*	*	*
Ghir_D02.746.1	XP_012443292.1	PREDICTED: uncharacterized protein LOC105768097 isoform X3 [Gossypium raimondii]	*	*	GO:0003676(nucleic acid binding);GO:0008270(zinc ion binding);GO:0046872(metal ion binding)	K09250|CNBP|http://www.genome.jp/dbget-bin/www_bget?ko:K09250	*	*	*	*
Ghir_D02.746.2	XP_012459805.1	PREDICTED: uncharacterized protein LOC105780177 isoform X1 [Gossypium raimondii]	*	*	*	K09250|CNBP|http://www.genome.jp/dbget-bin/www_bget?ko:K09250	*	*	*	*
Ghir_D02.756.1	XP_016740977.1	PREDICTED: zinc finger BED domain-containing protein RICESLEEPER 2-like [Gossypium hirsutum]	*	*	*	*	*	*	sp|Q6AVI0|RSLE2_ORYSJ	sp|Q6AVI0|RSLE2_ORYSJ Zinc finger BED domain-containing protein RICESLEEPER 2 OS=Oryza sativa subsp. japonica GN=Os03g0733400 PE=2 SV=1
Ghir_D02.758.1	XP_016693354.1	PREDICTED: agamous-like MADS-box protein AGL30 isoform X2 [Gossypium hirsutum]	GO:0006351(transcription, DNA-templated);GO:0006355(regulation of transcription, DNA-templated)	GO:0005634(nucleus)	GO:0003677(DNA binding);GO:0046983(protein dimerization activity)	K04454|MEF2C|http://www.genome.jp/dbget-bin/www_bget?ko:K04454	*	KOG0014(K)(MADS box transcription factor)	sp|Q1PFA4|AGL30_ARATH	sp|Q1PFA4|AGL30_ARATH Agamous-like MADS-box protein AGL30 OS=Arabidopsis thaliana GN=AGL30 PE=1 SV=1
Ghir_D02.780.1	KHG17626.1	Origin recognition complex subunit 3 [Gossypium arboreum]	GO:0006260(DNA replication)	GO:0005664(nuclear origin of replication recognition complex)	GO:0003677(DNA binding)	K02605|ORC3|http://www.genome.jp/dbget-bin/www_bget?ko:K02605	*	*	*	*
Ghir_D02.780.2	KHG17626.1	Origin recognition complex subunit 3 [Gossypium arboreum]	*	*	*	*	*	*	*	*
Ghir_D02.784.1	*	*	*	*	*	*	*	*	*	*
Ghir_D02.784.2	*	*	*	*	*	*	*	*	*	*
Ghir_D02.784.3	*	*	*	*	*	*	*	*	*	*
Ghir_D02.796.1	JAU19604.1	hypothetical protein GA_TR4884_c0_g1_i1_g.16119 [Noccaea caerulescens]	*	*	*	*	*	*	*	*
Ghir_D02.811.1	*	*	*	*	*	*	*	*	*	*
Ghir_D02.846.1	XP_017622918.1	PREDICTED: translation initiation factor IF-2, chloroplastic [Gossypium arboreum]	GO:0006413(translational initiation)	GO:0005622(intracellular)	GO:0003924(GTPase activity);GO:0003743(translation initiation factor activity);GO:0000166(nucleotide binding);GO:0005525(GTP binding)	K02519|infB, MTIF2|http://www.genome.jp/dbget-bin/www_bget?ko:K02519	*	*	sp|P57997|IF2C_PHAVU	sp|P57997|IF2C_PHAVU Translation initiation factor IF-2, chloroplastic OS=Phaseolus vulgaris GN=IF2CP PE=2 SV=1
Ghir_D02.878.1	*	*	*	*	*	*	*	*	*	*
Ghir_D02.892.1	XP_016706908.1	PREDICTED: uncharacterized protein LOC107921587 [Gossypium hirsutum]	*	*	*	*	*	*	*	*
Ghir_D02.913.1	KHG09246.1	E3 ubiquitin-protein ligase UPL5 -like protein [Gossypium arboreum]	*	*	*	*	*	*	*	*
Ghir_D02.913.2	KHG09246.1	E3 ubiquitin-protein ligase UPL5 -like protein [Gossypium arboreum]	*	*	*	*	*	*	*	*
Ghir_D02.919.1	XP_016742699.1	PREDICTED: L10-interacting MYB domain-containing protein-like isoform X1 [Gossypium hirsutum]	*	*	*	*	*	*	sp|Q9FFJ8|LIMYB_ARATH	sp|Q9FFJ8|LIMYB_ARATH L10-interacting MYB domain-containing protein OS=Arabidopsis thaliana GN=LIMYB PE=1 SV=1
Ghir_D02.972.1	KJB32753.1	hypothetical protein B456_005G259700 [Gossypium raimondii]	GO:0006355(regulation of transcription, DNA-templated)	*	GO:0003700(transcription factor activity, sequence-specific DNA binding);GO:0043565(sequence-specific DNA binding)	K14432|ABF|http://www.genome.jp/dbget-bin/www_bget?ko:K14432	ko04075(Plant hormone signal transduction)	*	sp|Q6Z312|BZP23_ORYSJ	sp|Q6Z312|BZP23_ORYSJ bZIP transcription factor 23 OS=Oryza sativa subsp. japonica GN=BZIP23 PE=2 SV=1
Ghir_D02.98.1	XP_012461392.1	PREDICTED: uncharacterized protein LOC105781396 [Gossypium raimondii]	*	*	*	*	*	*	*	*
Ghir_D02.98.2	XP_012461392.1	PREDICTED: uncharacterized protein LOC105781396 [Gossypium raimondii]	*	*	*	*	*	*	sp|P93295|M310_ARATH	sp|P93295|M310_ARATH Uncharacterized mitochondrial protein AtMg00310 OS=Arabidopsis thaliana GN=AtMg00310 PE=4 SV=1
Ghir_D02.98.3	XP_012461392.1	PREDICTED: uncharacterized protein LOC105781396 [Gossypium raimondii]	*	*	*	*	*	*	*	*
Ghir_D02.985.1	XP_017640501.1	PREDICTED: uncharacterized protein LOC108481927 isoform X2 [Gossypium arboreum]	GO:0030488(tRNA methylation);GO:0032259(methylation)	GO:0031515(tRNA (m1A) methyltransferase complex)	GO:0016429(tRNA (adenine-N1-)-methyltransferase activity);GO:0016740(transferase activity);GO:0008168(methyltransferase activity)	K07442|TRM61, GCD14|http://www.genome.jp/dbget-bin/www_bget?ko:K07442	*	KOG2915(J)(tRNA(1-methyladenosine) methyltransferase, subunit GCD14)	sp|Q96FX7|TRM61_HUMAN	sp|Q96FX7|TRM61_HUMAN tRNA (adenine(58)-N(1))-methyltransferase catalytic subunit TRMT61A OS=Homo sapiens GN=TRMT61A PE=1 SV=1
Ghir_D02.985.2	XP_017622254.1	PREDICTED: uncharacterized protein LOC108466425 isoform X3 [Gossypium arboreum]	*	*	*	K07442|TRM61, GCD14|http://www.genome.jp/dbget-bin/www_bget?ko:K07442	*	KOG2915(J)(tRNA(1-methyladenosine) methyltransferase, subunit GCD14)	*	*
Ghir_D02.985.3	XP_017622254.1	PREDICTED: uncharacterized protein LOC108466425 isoform X3 [Gossypium arboreum]	*	*	*	K07442|TRM61, GCD14|http://www.genome.jp/dbget-bin/www_bget?ko:K07442	*	KOG2863(A)(RNA lariat debranching enzyme)	sp|Q6AU07|DBR1_ORYSJ	sp|Q6AU07|DBR1_ORYSJ Lariat debranching enzyme OS=Oryza sativa subsp. japonica GN=DBR1 PE=2 SV=1
Ghir_D02.985.4	XP_017622254.1	PREDICTED: uncharacterized protein LOC108466425 isoform X3 [Gossypium arboreum]	*	*	*	K18328|DBR1|http://www.genome.jp/dbget-bin/www_bget?ko:K18328	*	KOG2863(A)(RNA lariat debranching enzyme)	*	*
Ghir_D02.985.5	XP_017622254.1	PREDICTED: uncharacterized protein LOC108466425 isoform X3 [Gossypium arboreum]	*	*	*	K18328|DBR1|http://www.genome.jp/dbget-bin/www_bget?ko:K18328	*	KOG2863(A)(RNA lariat debranching enzyme)	*	*
Ghir_D02.985.6	XP_017622254.1	PREDICTED: uncharacterized protein LOC108466425 isoform X3 [Gossypium arboreum]	*	*	*	K18328|DBR1|http://www.genome.jp/dbget-bin/www_bget?ko:K18328	*	KOG2863(A)(RNA lariat debranching enzyme)	*	*
Ghir_D02.985.7	XP_017622254.1	PREDICTED: uncharacterized protein LOC108466425 isoform X3 [Gossypium arboreum]	*	*	*	K18328|DBR1|http://www.genome.jp/dbget-bin/www_bget?ko:K18328	*	KOG2863(A)(RNA lariat debranching enzyme)	*	*
Ghir_D02.985.8	XP_017622254.1	PREDICTED: uncharacterized protein LOC108466425 isoform X3 [Gossypium arboreum]	*	*	*	K18328|DBR1|http://www.genome.jp/dbget-bin/www_bget?ko:K18328	*	KOG2863(A)(RNA lariat debranching enzyme)	*	*
Ghir_D03.1.1	XP_012481270.1	PREDICTED: probable acyl-activating enzyme 16, chloroplastic isoform X1 [Gossypium raimondii]	*	*	*	*	*	*	*	*
Ghir_D03.108.1	KJB18362.1	hypothetical protein B456_003G048700 [Gossypium raimondii]	*	*	*	*	*	*	*	*
Ghir_D03.116.1	XP_017629028.1	PREDICTED: uncharacterized protein LOC108472008 [Gossypium arboreum]	*	*	*	*	*	*	*	*
Ghir_D03.120.1	XP_012469982.1	PREDICTED: recQ-mediated genome instability protein 1-like [Gossypium raimondii]	*	*	*	*	*	*	sp|O04023|SRC2_ARATH	sp|O04023|SRC2_ARATH Protein SRC2 homolog OS=Arabidopsis thaliana GN=SRC2 PE=1 SV=1
Ghir_D03.124.1	KJB14332.1	hypothetical protein B456_002G121000 [Gossypium raimondii]	*	*	*	*	*	*	*	*
Ghir_D03.135.1	XP_012470100.1	PREDICTED: putative mediator of RNA polymerase II transcription subunit 26 [Gossypium raimondii]	*	*	*	*	*	*	*	*
Ghir_D03.153.1	XP_012465443.1	PREDICTED: scarecrow-like protein 1 [Gossypium raimondii]	GO:0006351(transcription, DNA-templated);GO:0006355(regulation of transcription, DNA-templated)	*	*	*	*	*	sp|Q9SDQ3|SCL1_ARATH	sp|Q9SDQ3|SCL1_ARATH Scarecrow-like protein 1 OS=Arabidopsis thaliana GN=SCL1 PE=2 SV=1
Ghir_D03.153.2	XP_012465443.1	PREDICTED: scarecrow-like protein 1 [Gossypium raimondii]	GO:0006351(transcription, DNA-templated);GO:0006355(regulation of transcription, DNA-templated)	*	*	*	*	*	*	*
Ghir_D03.168.1	XP_012440987.1	PREDICTED: uncharacterized protein LOC105766184 isoform X1 [Gossypium raimondii]	*	*	*	*	*	*	sp|Q9FKJ0|FK132_ARATH	sp|Q9FKJ0|FK132_ARATH F-box/kelch-repeat protein At5g60570 OS=Arabidopsis thaliana GN=At5g60570 PE=2 SV=1
Ghir_D03.187.1	XP_016708295.1	PREDICTED: origin of replication complex subunit 2-like [Gossypium hirsutum]	GO:0006260(DNA replication)	GO:0000808(origin recognition complex);GO:0005634(nucleus)	*	K02604|ORC2|http://www.genome.jp/dbget-bin/www_bget?ko:K02604	*	*	sp|Q38899|ORC2_ARATH	sp|Q38899|ORC2_ARATH Origin of replication complex subunit 2 OS=Arabidopsis thaliana GN=ORC2 PE=1 SV=1
Ghir_D03.189.1	AHE41515.1	photosystem I P700 apoprotein A2 (chloroplast) [Hamamelis mollis]	GO:0018298(protein-chromophore linkage);GO:0055114(oxidation-reduction process);GO:0015979(photosynthesis)	GO:0009522(photosystem I);GO:0009579(thylakoid);GO:0016020(membrane);GO:0042651(thylakoid membrane);GO:0009536(plastid);GO:0016021(integral component of membrane);GO:0009507(chloroplast);GO:0009535(chloroplast thylakoid membrane)	GO:0000287(magnesium ion binding);GO:0016168(chlorophyll binding);GO:0046872(metal ion binding);GO:0051536(iron-sulfur cluster binding);GO:0009055(electron carrier activity);GO:0016491(oxidoreductase activity);GO:0051539(4 iron, 4 sulfur cluster binding)	K02690|psaB|http://www.genome.jp/dbget-bin/www_bget?ko:K02690	ko00195(Photosynthesis)	*	sp|Q2L903|PSAB_GOSHI	sp|Q2L903|PSAB_GOSHI Photosystem I P700 chlorophyll a apoprotein A2 OS=Gossypium hirsutum GN=psaB PE=3 SV=1
[truncated: 1,225 more rows]

## Sheet: Table S8
Table S8 Information of lncRNAs from the PacBio Sequel platform
ID	mRNA_size	ORF_size	Fickett_score	Hexamer_score	coding_prob
Ghir_A01.116.1	1539	111	0.9142	-0.170093	0.00400137
[truncated: 651 more rows]

## Sheet: Table S9
Table S9 ORF information detected by the PacBio Sequel platform
[truncated: 96,709 more rows]

[truncated: 2 more sheets: Table S10, Table S11]
